# Supplementary material for: Identification of quantitative trait loci associated with bacterial spot race T4 resistance in intra-specific populations of tomato (Solanum lycopersicum L.)
Source: PLoS One. 2023 Dec 11;18(12):e0295551. doi: 10.1371/journal.pone.0295551 (PMC10712892; doi:10.1371/journal.pone.0295551)
Supplement: S2 Table — (XLSX) [file pone.0295551.s004.xlsx]

## Sheet: 10204_geno&mapdata
	solcap_snp_sl_15039	solcap_snp_sl_15055	solcap_snp_sl_15046	solcap_snp_sl_15056	solcap_snp_sl_33701	solcap_snp_sl_20440	solcap_snp_sl_13762	solcap_snp_sl_4963	solcap_snp_sl_30116	solcap_snp_sl_30114	solcap_snp_sl_456	solcap_snp_sl_457	solcap_snp_sl_38123	solcap_snp_sl_469	solcap_snp_sl_12351	solcap_snp_sl_12356	solcap_snp_sl_12358	solcap_snp_sl_12355	solcap_snp_sl_12354	solcap_snp_sl_12350	solcap_snp_sl_12348	solcap_snp_sl_12352	solcap_snp_sl_21280	solcap_snp_sl_15339	solcap_snp_sl_2438	solcap_snp_sl_2525	solcap_snp_sl_68771	solcap_snp_sl_54547	C2_At1g50020_1125c	solcap_snp_sl_54589	solcap_snp_sl_54622	solcap_snp_sl_6718	solcap_snp_sl_48077	solcap_snp_sl_48151	solcap_snp_sl_48133	solcap_snp_sl_48121	CL016668-0365	solcap_snp_sl_54758	solcap_snp_sl_48179	SGN-U581692_snp378	solcap_snp_sl_48237	solcap_snp_sl_4283	solcap_snp_sl_48209	solcap_snp_sl_54854	solcap_snp_sl_54883	C2_At2g15890_430_b	solcap_snp_sl_48274	solcap_snp_sl_13398	solcap_snp_sl_13399
	0	1.131	1.373	1.516	7.576	17.739	25.852	27.831	27.959	29.052	34.47	35.207	37.805	38.174	44.159	44.175	44.176	44.177	44.2	44.249	44.346	44.569	59.102	61.539	76.535	79.426	85.805	86.354	86.932	87.292	87.99	88.71	92.842	93.081	93.11	93.11	93.285	93.497	93.96	93.974	94.359	94.401	94.438	94.717	94.764	94.885	94.892	94.898	94.91
BS_001-6	HH	HH	HH	HH	HH	HH	HH	HH	HH	HH	AA	AA	AA	AA	AA	AA	AA	AA	AA	AA	AA	AA	AA	HH	HH	HH	AA	AA	AA	AA	AA	AA	HH	HH	HH	HH	HH	HH	HH	-	HH	HH	HH	HH	HH	HH	HH	HH	HH
BS_002-3	BB	-	BB	BB	BB	BB	BB	-	-	BB	-	BB	-	-	HH	HH	HH	-	HH	HH	HH	-	AA	AA	AA	AA	-	HH	HH	HH	HH	HH	HH	HH	HH	HH	HH	HH	HH	HH	HH	HH	HH	HH	HH	HH	HH	HH	HH
BS_004-1	HH	HH	HH	HH	HH	HH	BB	BB	BB	BB	BB	BB	BB	BB	BB	BB	BB	BB	BB	BB	BB	BB	HH	HH	HH	HH	HH	HH	HH	HH	HH	HH	HH	HH	HH	HH	HH	HH	HH	HH	HH	HH	HH	HH	HH	HH	HH	HH	HH
BS_005-2	BB	BB	BB	BB	BB	BB	HH	HH	HH	HH	HH	HH	HH	HH	HH	HH	HH	HH	HH	HH	HH	HH	AA	AA	AA	AA	AA	AA	AA	AA	AA	AA	AA	AA	AA	AA	AA	AA	AA	AA	AA	AA	AA	AA	AA	AA	AA	AA	AA
BS_006-3	HH	HH	HH	HH	HH	HH	HH	HH	HH	HH	HH	HH	HH	HH	HH	HH	HH	HH	HH	HH	HH	-	HH	HH	HH	HH	HH	HH	HH	HH	HH	HH	HH	HH	HH	HH	HH	HH	HH	HH	HH	HH	HH	HH	HH	HH	HH	HH	HH
BS_007-3	BB	HH	HH	HH	BB	BB	BB	BB	BB	BB	BB	BB	BB	BB	BB	BB	BB	BB	BB	BB	BB	BB	BB	BB	BB	BB	-	BB	BB	BB	BB	BB	HH	HH	HH	HH	BB	BB	HH	-	HH	HH	HH	BB	BB	HH	HH	HH	HH
BS_008-5	BB	BB	BB	BB	BB	BB	BB	BB	BB	BB	BB	BB	BB	BB	BB	BB	BB	BB	BB	BB	BB	BB	BB	BB	HH	HH	HH	HH	HH	HH	HH	HH	HH	HH	HH	HH	HH	HH	HH	HH	HH	HH	HH	HH	HH	HH	HH	HH	HH
BS_009-5	AA	AA	-	HH	HH	HH	HH	HH	HH	HH	HH	HH	HH	HH	HH	HH	HH	HH	HH	HH	HH	HH	AA	AA	HH	HH	HH	HH	HH	HH	HH	HH	HH	HH	HH	HH	HH	HH	HH	HH	HH	HH	HH	HH	HH	HH	HH	HH	HH
BS_010-5	HH	HH	HH	HH	BB	BB	HH	HH	HH	HH	HH	HH	HH	HH	HH	HH	HH	HH	HH	HH	HH	HH	BB	BB	BB	BB	-	BB	BB	BB	BB	BB	BB	BB	BB	BB	BB	BB	BB	BB	BB	BB	BB	BB	BB	BB	BB	BB	BB
BS_011-3	AA	AA	AA	AA	AA	AA	AA	HH	HH	HH	HH	HH	HH	HH	BB	BB	BB	BB	BB	BB	BB	BB	HH	HH	HH	AA	AA	AA	AA	AA	AA	AA	HH	HH	HH	HH	HH	HH	HH	HH	HH	HH	HH	HH	HH	HH	HH	HH	HH
BS_013-1	BB	BB	BB	BB	BB	BB	BB	BB	BB	BB	BB	BB	BB	BB	BB	BB	BB	BB	BB	BB	BB	BB	HH	HH	HH	HH	-	HH	HH	HH	HH	HH	HH	HH	HH	HH	HH	HH	HH	-	HH	HH	HH	HH	HH	HH	HH	HH	HH
BS_014-4	BB	BB	BB	BB	AA	AA	AA	AA	AA	AA	AA	AA	AA	AA	AA	AA	AA	AA	AA	AA	AA	AA	HH	HH	HH	HH	HH	HH	HH	HH	HH	HH	HH	HH	HH	HH	HH	HH	HH	-	HH	HH	HH	HH	HH	HH	HH	HH	HH
BS_016-2	HH	HH	HH	HH	HH	HH	HH	HH	HH	HH	HH	HH	HH	HH	HH	HH	HH	-	HH	HH	HH	-	-	HH	HH	HH	HH	HH	HH	HH	HH	HH	HH	HH	HH	HH	HH	HH	HH	HH	HH	HH	HH	HH	HH	HH	HH	HH	HH
BS_017-4	HH	HH	HH	HH	HH	AA	AA	-	-	AA	AA	AA	AA	AA	AA	AA	AA	AA	AA	AA	AA	AA	AA	AA	AA	AA	AA	AA	AA	AA	AA	AA	AA	AA	AA	AA	AA	AA	AA	AA	AA	AA	AA	AA	AA	AA	AA	AA	AA
BS_018-5	HH	HH	HH	HH	HH	HH	HH	HH	HH	HH	HH	HH	HH	HH	HH	HH	HH	HH	HH	HH	HH	HH	AA	AA	AA	AA	HH	HH	HH	HH	HH	HH	HH	HH	HH	HH	HH	HH	HH	HH	HH	HH	HH	HH	HH	HH	HH	HH	HH
BS_023-6	HH	HH	HH	HH	HH	HH	HH	HH	HH	HH	AA	AA	AA	AA	AA	AA	AA	AA	AA	AA	AA	AA	AA	AA	AA	HH	HH	HH	HH	HH	HH	HH	HH	HH	HH	HH	HH	HH	HH	HH	HH	HH	HH	HH	HH	HH	HH	HH	HH
BS_026-4	HH	HH	HH	HH	HH	BB	BB	BB	BB	BB	HH	BB	BB	BB	BB	BB	BB	BB	BB	BB	BB	BB	BB	BB	BB	BB	-	BB	BB	BB	BB	BB	BB	BB	BB	BB	BB	BB	BB	BB	BB	BB	BB	BB	BB	BB	BB	BB	BB
BS_027-4	BB	BB	BB	BB	BB	BB	BB	BB	BB	BB	BB	BB	BB	BB	BB	BB	BB	BB	BB	BB	BB	BB	HH	HH	HH	HH	HH	HH	HH	HH	HH	HH	HH	HH	HH	HH	HH	HH	HH	HH	HH	HH	HH	HH	HH	HH	HH	HH	HH
BS_029-1	AA	AA	AA	AA	AA	AA	AA	AA	AA	AA	AA	AA	AA	AA	AA	AA	AA	AA	AA	AA	AA	AA	AA	AA	HH	HH	HH	HH	HH	HH	HH	HH	AA	AA	AA	AA	AA	AA	AA	AA	AA	AA	AA	AA	AA	AA	AA	AA	AA
BS_032-3	HH	HH	HH	HH	HH	HH	HH	HH	HH	HH	HH	HH	HH	HH	HH	HH	HH	HH	HH	HH	HH	-	HH	AA	AA	AA	AA	AA	AA	AA	AA	HH	HH	HH	HH	HH	HH	HH	HH	HH	HH	HH	HH	HH	HH	HH	HH	HH	HH
BS_034-1	HH	HH	HH	HH	HH	HH	HH	HH	HH	HH	HH	HH	HH	HH	HH	HH	HH	HH	HH	HH	HH	HH	BB	BB	BB	BB	-	BB	BB	BB	BB	BB	BB	BB	BB	BB	BB	BB	BB	BB	BB	BB	BB	BB	BB	BB	BB	BB	BB
BS_039-2	BB	-	BB	BB	BB	BB	BB	-	BB	BB	BB	BB	BB	BB	BB	BB	-	BB	-	-	BB	BB	HH	HH	HH	-	HH	HH	HH	HH	HH	HH	HH	HH	HH	HH	HH	HH	HH	HH	HH	HH	HH	HH	HH	HH	HH	HH	HH
BS_045-4	HH	HH	HH	HH	HH	HH	HH	HH	HH	HH	HH	HH	HH	HH	HH	HH	HH	HH	HH	HH	HH	HH	HH	HH	HH	HH	HH	HH	HH	HH	HH	HH	HH	HH	HH	HH	HH	HH	HH	-	BB	HH	-	HH	HH	HH	-	-	HH
BS_061-3	HH	HH	HH	HH	HH	HH	HH	HH	HH	HH	HH	HH	HH	HH	HH	HH	HH	HH	HH	HH	HH	HH	AA	AA	AA	AA	AA	AA	AA	AA	AA	AA	AA	AA	AA	AA	AA	AA	AA	AA	AA	AA	AA	AA	AA	AA	AA	AA	AA
BS_065-6	BB	BB	BB	BB	BB	HH	HH	AA	AA	AA	AA	AA	AA	HH	HH	HH	HH	HH	HH	HH	HH	HH	AA	AA	AA	AA	AA	AA	AA	AA	AA	AA	AA	AA	AA	AA	AA	AA	AA	AA	AA	AA	AA	AA	AA	AA	AA	AA	AA
BS_066-2	AA	AA	AA	AA	AA	AA	AA	AA	AA	AA	AA	AA	AA	AA	AA	AA	AA	AA	AA	AA	AA	AA	AA	AA	AA	AA	HH	HH	HH	HH	HH	HH	HH	HH	HH	HH	HH	HH	HH	HH	HH	HH	HH	HH	HH	HH	HH	HH	HH
BS_068-4	HH	HH	HH	HH	HH	HH	HH	HH	HH	HH	HH	HH	HH	HH	HH	HH	HH	HH	HH	HH	HH	HH	HH	HH	BB	BB	-	BB	BB	BB	BB	BB	BB	BB	BB	BB	BB	BB	BB	BB	BB	BB	BB	BB	BB	BB	BB	BB	BB
BS_069-4	BB	BB	BB	BB	HH	HH	HH	HH	HH	HH	HH	HH	HH	HH	HH	HH	HH	HH	HH	HH	HH	-	AA	AA	AA	AA	AA	AA	AA	AA	AA	AA	HH	HH	HH	HH	AA	AA	HH	HH	AA	AA	AA	AA	AA	AA	AA	AA	AA
BS_072-1	HH	HH	HH	HH	HH	HH	HH	HH	HH	HH	HH	HH	HH	HH	BB	BB	BB	BB	BB	BB	BB	BB	BB	BB	BB	BB	-	BB	BB	BB	BB	BB	HH	HH	HH	HH	HH	HH	HH	HH	HH	HH	HH	HH	HH	HH	HH	HH	HH
BS_073-3	BB	BB	BB	BB	BB	BB	BB	HH	HH	HH	HH	HH	HH	HH	HH	HH	HH	HH	HH	HH	HH	HH	HH	HH	HH	HH	HH	HH	HH	HH	HH	HH	BB	BB	BB	BB	HH	HH	HH	HH	HH	HH	HH	HH	HH	HH	HH	HH	HH
BS_074-2	HH	HH	HH	HH	HH	HH	HH	HH	HH	HH	HH	HH	HH	HH	HH	HH	HH	HH	HH	HH	HH	-	HH	HH	HH	HH	HH	HH	HH	HH	HH	HH	HH	HH	HH	HH	HH	HH	HH	HH	HH	HH	HH	HH	HH	HH	HH	HH	HH
BS_075-5	HH	HH	HH	HH	HH	BB	BB	BB	BB	BB	BB	BB	BB	BB	BB	BB	BB	BB	BB	BB	BB	BB	BB	BB	BB	BB	-	BB	BB	BB	BB	BB	BB	BB	BB	BB	BB	BB	BB	BB	BB	BB	BB	BB	BB	BB	BB	BB	BB
BS_080-4	BB	HH	HH	HH	HH	HH	HH	HH	HH	HH	HH	HH	HH	HH	HH	HH	HH	HH	HH	HH	HH	-	HH	HH	HH	HH	HH	HH	HH	HH	HH	HH	HH	HH	HH	HH	HH	HH	HH	HH	HH	HH	HH	HH	HH	HH	HH	HH	HH
BS_081-5	HH	HH	HH	HH	HH	HH	HH	HH	HH	HH	BB	BB	BB	BB	BB	BB	BB	BB	BB	BB	BB	BB	BB	BB	BB	BB	-	BB	BB	BB	BB	BB	BB	BB	BB	BB	BB	BB	BB	BB	BB	BB	BB	BB	BB	BB	BB	BB	BB
BS_085-5	AA	AA	AA	AA	AA	AA	AA	AA	AA	AA	AA	AA	AA	AA	AA	AA	AA	AA	AA	AA	AA	AA	HH	HH	HH	HH	-	BB	BB	BB	BB	BB	BB	BB	BB	BB	BB	BB	BB	BB	BB	BB	BB	BB	BB	BB	BB	BB	BB
BS_089-2	HH	HH	HH	HH	HH	HH	HH	HH	HH	HH	HH	HH	HH	HH	HH	HH	HH	HH	HH	HH	HH	HH	HH	HH	HH	HH	HH	HH	HH	HH	HH	HH	HH	HH	HH	HH	HH	HH	HH	HH	HH	HH	HH	HH	HH	HH	HH	HH	HH
BS_093-2	AA	AA	AA	AA	AA	AA	AA	AA	AA	AA	HH	HH	HH	HH	BB	BB	BB	BB	BB	BB	BB	BB	BB	BB	BB	HH	AA	AA	AA	AA	AA	AA	AA	AA	AA	AA	AA	AA	AA	AA	AA	AA	AA	AA	AA	AA	AA	AA	AA
BS_093-5	AA	AA	AA	AA	AA	AA	AA	AA	AA	AA	HH	HH	HH	HH	BB	BB	BB	BB	BB	BB	BB	BB	BB	BB	BB	HH	AA	AA	AA	AA	AA	AA	AA	AA	AA	AA	AA	AA	AA	AA	AA	AA	AA	AA	AA	AA	AA	AA	AA
BS_094-6	BB	BB	BB	BB	BB	HH	HH	HH	HH	HH	HH	HH	HH	HH	HH	HH	HH	HH	HH	HH	HH	HH	BB	BB	HH	HH	HH	HH	HH	HH	HH	HH	HH	HH	HH	HH	HH	HH	HH	HH	HH	HH	HH	HH	HH	HH	HH	HH	HH
BS_095-2	HH	HH	HH	HH	HH	HH	BB	BB	BB	BB	BB	BB	BB	BB	BB	BB	BB	BB	BB	BB	BB	BB	BB	BB	BB	BB	-	BB	BB	BB	BB	BB	BB	BB	BB	BB	BB	BB	BB	BB	BB	BB	BB	BB	BB	BB	BB	BB	BB
BS_098-1	AA	AA	AA	AA	AA	AA	HH	HH	HH	HH	HH	HH	HH	HH	HH	HH	HH	HH	HH	HH	HH	-	HH	HH	HH	HH	HH	HH	HH	HH	HH	AA	AA	AA	AA	AA	AA	AA	AA	AA	AA	AA	AA	AA	AA	AA	AA	AA	AA
BS_100-2	HH	HH	HH	HH	HH	HH	HH	HH	HH	HH	HH	HH	HH	HH	HH	HH	HH	HH	HH	HH	HH	HH	HH	HH	HH	HH	HH	HH	HH	HH	HH	HH	HH	HH	HH	HH	HH	HH	HH	HH	HH	HH	HH	HH	HH	HH	HH	HH	HH
BS_103-5	HH	HH	HH	HH	HH	HH	HH	HH	HH	HH	HH	HH	HH	HH	HH	HH	HH	HH	HH	HH	HH	HH	HH	HH	HH	HH	HH	HH	HH	HH	HH	HH	AA	AA	AA	AA	HH	HH	HH	HH	HH	HH	HH	HH	HH	HH	HH	HH	HH
BS_104-1	BB	HH	HH	HH	BB	BB	BB	HH	HH	HH	HH	HH	HH	HH	HH	HH	HH	HH	HH	HH	HH	HH	HH	HH	HH	HH	HH	BB	BB	BB	BB	BB	BB	BB	BB	BB	BB	BB	BB	BB	BB	BB	BB	BB	BB	BB	BB	BB	BB
BS_108-1	AA	AA	-	AA	-	HH	HH	HH	HH	HH	HH	HH	HH	HH	HH	HH	HH	HH	HH	HH	HH	HH	HH	HH	HH	HH	HH	HH	HH	HH	HH	HH	HH	HH	HH	HH	HH	HH	HH	HH	HH	HH	HH	HH	HH	HH	HH	HH	HH
BS_108-3	AA	AA	-	AA	-	HH	HH	HH	HH	HH	HH	HH	HH	HH	HH	HH	HH	HH	HH	HH	HH	HH	HH	HH	HH	HH	HH	HH	HH	HH	HH	HH	HH	HH	HH	HH	HH	HH	HH	HH	HH	HH	HH	HH	HH	HH	HH	HH	HH
BS_110-1	HH	HH	HH	HH	HH	HH	HH	HH	HH	HH	HH	HH	HH	HH	HH	HH	HH	HH	HH	HH	HH	-	HH	HH	HH	HH	HH	HH	HH	HH	HH	HH	HH	HH	HH	HH	HH	HH	HH	HH	HH	HH	HH	HH	HH	HH	HH	HH	HH
BS_110-4	HH	HH	HH	HH	HH	HH	HH	HH	HH	HH	HH	HH	HH	HH	HH	HH	HH	HH	HH	HH	HH	-	HH	HH	HH	HH	HH	HH	HH	HH	HH	HH	HH	HH	HH	HH	HH	HH	HH	HH	HH	HH	HH	HH	HH	HH	HH	HH	HH
BS_112-3	BB	BB	BB	BB	BB	BB	BB	BB	BB	HH	HH	HH	HH	HH	HH	HH	HH	HH	HH	-	HH	-	HH	HH	HH	HH	HH	HH	HH	HH	HH	HH	HH	HH	HH	HH	HH	HH	HH	HH	HH	HH	HH	HH	HH	HH	HH	HH	HH
BS_112-4	BB	BB	BB	BB	BB	BB	BB	BB	BB	HH	HH	HH	HH	HH	HH	HH	HH	HH	HH	-	HH	-	HH	HH	HH	HH	HH	HH	HH	HH	HH	HH	HH	HH	HH	HH	HH	HH	HH	HH	HH	HH	HH	HH	HH	HH	HH	HH	HH
BS_115-6	AA	AA	-	AA	-	AA	BB	HH	-	BB	-	BB	-	-	-	-	-	-	-	-	BB	BB	-	-	BB	-	BB	BB	-	-	BB	BB	-	-	-	-	BB	BB	-	-	BB	-	BB	-	-	BB	BB	BB	BB
BS_117-1	AA	AA	-	AA	AA	AA	AA	-	-	AA	AA	-	AA	AA	AA	AA	-	AA	AA	AA	AA	AA	AA	AA	AA	AA	-	-	AA	-	HH	-	HH	HH	HH	HH	HH	HH	HH	-	-	HH	HH	HH	HH	HH	-	-	HH
BS_117-4	AA	AA	-	AA	AA	AA	AA	-	-	AA	AA	-	AA	AA	AA	AA	-	AA	AA	AA	AA	AA	AA	AA	AA	AA	-	-	AA	-	HH	-	HH	HH	HH	HH	HH	HH	HH	-	-	HH	HH	HH	HH	HH	-	-	HH
BS_120-4	AA	AA	AA	AA	AA	AA	HH	HH	HH	HH	HH	HH	HH	HH	HH	-	HH	-	HH	-	HH	-	HH	HH	HH	HH	HH	HH	HH	HH	HH	HH	BB	BB	BB	BB	BB	BB	BB	BB	BB	-	BB	-	BB	BB	BB	BB	BB
BS_121-6	HH	HH	HH	HH	HH	HH	HH	HH	HH	HH	HH	HH	HH	HH	HH	HH	HH	HH	HH	HH	HH	HH	HH	HH	HH	BB	BB	BB	BB	BB	BB	BB	HH	HH	HH	HH	HH	HH	HH	HH	HH	HH	HH	HH	HH	HH	HH	HH	HH
BS_124-2	HH	HH	HH	HH	HH	HH	HH	HH	HH	HH	HH	HH	HH	HH	AA	AA	AA	AA	AA	AA	AA	AA	AA	AA	AA	AA	AA	AA	AA	AA	AA	AA	AA	AA	AA	AA	AA	AA	AA	AA	AA	AA	AA	AA	AA	AA	AA	AA	AA
BS_124-3	HH	HH	HH	HH	HH	HH	HH	HH	HH	HH	HH	HH	HH	HH	AA	AA	AA	AA	AA	AA	AA	AA	AA	AA	AA	AA	AA	AA	AA	AA	AA	AA	AA	AA	AA	AA	AA	AA	AA	AA	AA	AA	AA	AA	AA	AA	AA	AA	AA
BS_127-3	HH	HH	HH	HH	HH	HH	HH	HH	HH	HH	HH	HH	HH	HH	BB	BB	BB	BB	BB	BB	BB	BB	BB	BB	HH	HH	HH	HH	HH	HH	HH	HH	HH	HH	HH	HH	HH	HH	HH	HH	HH	HH	HH	HH	HH	HH	HH	HH	HH
BS_129-1	HH	HH	HH	HH	HH	HH	HH	HH	HH	HH	BB	BB	BB	BB	BB	BB	BB	BB	BB	BB	BB	BB	BB	BB	BB	BB	BB	BB	BB	BB	BB	BB	BB	BB	BB	BB	BB	BB	BB	BB	BB	BB	BB	BB	BB	BB	BB	BB	BB
BS_130-3	BB	BB	BB	BB	BB	BB	BB	BB	BB	BB	BB	BB	BB	BB	BB	BB	BB	BB	BB	BB	BB	BB	BB	BB	BB	BB	BB	BB	BB	BB	BB	BB	BB	BB	BB	BB	BB	BB	BB	BB	BB	BB	BB	BB	BB	BB	BB	BB	BB
BS_134-1	HH	HH	HH	HH	HH	HH	HH	HH	HH	HH	HH	HH	HH	HH	BB	BB	BB	BB	BB	BB	BB	BB	HH	HH	HH	HH	-	HH	HH	HH	HH	HH	AA	AA	AA	AA	HH	HH	AA	-	AA	AA	AA	AA	AA	AA	AA	AA	AA
BS_135-2	HH	HH	HH	HH	HH	HH	HH	HH	HH	HH	HH	HH	HH	HH	HH	HH	HH	HH	HH	HH	HH	HH	HH	HH	HH	HH	-	HH	HH	HH	HH	HH	HH	HH	HH	HH	HH	HH	HH	HH	HH	HH	HH	HH	HH	HH	HH	HH	HH
BS_137-1	BB	BB	BB	BB	BB	BB	BB	BB	BB	BB	BB	HH	HH	HH	HH	HH	HH	HH	HH	HH	HH	HH	HH	HH	HH	HH	HH	HH	HH	HH	HH	HH	HH	HH	HH	HH	HH	HH	HH	HH	HH	HH	HH	HH	HH	HH	HH	HH	HH
BS_140-3	AA	AA	AA	AA	AA	AA	AA	AA	AA	AA	AA	AA	AA	AA	AA	AA	AA	AA	AA	AA	AA	AA	AA	AA	HH	HH	HH	HH	HH	HH	HH	HH	AA	AA	AA	AA	HH	HH	AA	AA	HH	HH	HH	HH	HH	HH	HH	HH	HH
BS_142-1	BB	BB	BB	BB	BB	BB	BB	BB	BB	BB	BB	BB	BB	BB	BB	BB	BB	BB	BB	BB	BB	BB	BB	BB	HH	HH	-	HH	HH	HH	HH	HH	HH	HH	HH	HH	HH	HH	HH	HH	HH	HH	HH	HH	HH	HH	HH	HH	HH
BS_144-1	AA	-	-	-	AA	AA	AA	-	AA	AA	AA	AA	AA	AA	AA	AA	AA	AA	AA	AA	AA	AA	AA	AA	HH	HH	-	HH	HH	HH	HH	HH	BB	-	-	BB	BB	-	-	BB	BB	-	BB	-	-	-	BB	BB	BB
BS_146-2	BB	BB	BB	BB	HH	HH	HH	HH	HH	HH	HH	HH	HH	HH	HH	HH	HH	HH	HH	-	HH	-	HH	AA	AA	AA	-	HH	HH	HH	HH	HH	HH	HH	HH	HH	HH	HH	HH	HH	HH	HH	HH	HH	HH	HH	HH	HH	HH
BS_148-1	-	HH	HH	-	-	-	-	-	-	-	AA	-	AA	-	AA	AA	-	AA	AA	AA	AA	AA	AA	AA	-	-	HH	HH	HH	HH	HH	HH	HH	HH	HH	HH	HH	HH	HH	HH	HH	HH	HH	HH	HH	HH	HH	HH	HH
BS_153-5	HH	HH	HH	HH	HH	HH	BB	BB	BB	BB	BB	BB	BB	BB	BB	BB	BB	BB	BB	BB	BB	BB	HH	HH	HH	HH	HH	HH	HH	HH	HH	HH	AA	AA	AA	AA	HH	HH	AA	AA	AA	AA	AA	AA	AA	AA	AA	AA	AA
BS_154-3	HH	HH	HH	HH	HH	HH	HH	HH	HH	HH	HH	HH	HH	HH	AA	AA	AA	AA	AA	AA	AA	AA	AA	AA	AA	AA	AA	AA	AA	AA	AA	AA	AA	AA	AA	AA	AA	AA	AA	AA	AA	AA	AA	AA	AA	AA	AA	AA	AA
BS_155-4	BB	BB	BB	BB	BB	HH	HH	HH	HH	HH	HH	HH	HH	HH	HH	HH	HH	HH	HH	HH	HH	-	AA	AA	AA	AA	AA	AA	AA	AA	AA	AA	AA	AA	AA	AA	AA	AA	AA	AA	AA	AA	AA	AA	AA	AA	AA	AA	AA
BS_157-2	HH	HH	HH	HH	HH	AA	AA	AA	AA	AA	AA	AA	AA	AA	AA	AA	AA	AA	AA	AA	AA	AA	AA	HH	AA	AA	AA	AA	AA	AA	AA	AA	HH	HH	HH	HH	AA	AA	HH	HH	HH	HH	HH	AA	AA	AA	AA	AA	AA
BS_159-4	AA	AA	AA	AA	AA	HH	HH	HH	HH	HH	HH	HH	HH	HH	BB	BB	BB	BB	BB	BB	HH	BB	HH	HH	HH	HH	HH	HH	HH	HH	HH	HH	HH	HH	HH	HH	HH	HH	HH	HH	HH	HH	HH	HH	HH	HH	HH	HH	HH
BS_163-2	AA	AA	AA	AA	AA	HH	BB	BB	BB	BB	BB	BB	BB	BB	BB	BB	BB	BB	BB	BB	BB	BB	BB	BB	HH	HH	HH	HH	HH	HH	HH	HH	HH	HH	HH	HH	HH	HH	HH	HH	HH	HH	HH	HH	HH	HH	HH	HH	HH
BS_168-2	HH	HH	HH	HH	HH	HH	HH	HH	HH	HH	HH	HH	HH	HH	HH	HH	HH	HH	HH	HH	HH	-	AA	AA	AA	HH	-	HH	HH	HH	HH	HH	HH	HH	HH	HH	HH	HH	HH	HH	HH	HH	HH	HH	HH	HH	HH	HH	HH
BS_169-5	BB	-	BB	BB	BB	-	HH	HH	HH	HH	HH	HH	HH	HH	HH	HH	HH	HH	HH	HH	HH	-	AA	AA	AA	AA	-	AA	AA	AA	-	AA	-	-	AA	AA	AA	AA	-	AA	AA	-	AA	AA	AA	-	AA	AA	AA
BS_170-3	AA	AA	AA	AA	AA	AA	AA	AA	AA	AA	AA	AA	AA	AA	AA	AA	AA	AA	AA	AA	AA	AA	HH	BB	BB	BB	BB	BB	BB	BB	BB	BB	BB	BB	BB	BB	BB	BB	BB	BB	BB	BB	BB	BB	BB	BB	BB	BB	BB
BS_172-2	HH	HH	HH	HH	HH	HH	HH	HH	HH	HH	HH	HH	HH	HH	HH	HH	HH	HH	HH	HH	HH	-	HH	HH	HH	HH	AA	AA	AA	AA	AA	AA	AA	AA	AA	AA	AA	AA	AA	AA	AA	AA	AA	AA	AA	AA	AA	AA	AA
BS_175-2	HH	HH	HH	HH	HH	BB	BB	BB	BB	BB	BB	BB	BB	BB	BB	BB	BB	BB	BB	BB	BB	BB	BB	BB	HH	HH	-	HH	HH	HH	HH	HH	HH	HH	HH	HH	HH	HH	HH	HH	HH	HH	HH	HH	HH	HH	HH	HH	HH
BS_176-4	HH	HH	HH	HH	BB	BB	BB	BB	BB	BB	BB	BB	BB	BB	BB	BB	BB	BB	BB	BB	BB	BB	BB	BB	HH	HH	-	HH	HH	HH	HH	HH	HH	HH	HH	HH	HH	HH	HH	HH	HH	HH	HH	HH	HH	HH	HH	HH	HH
BS_178-3	AA	AA	-	AA	HH	HH	BB	-	BB	BB	-	BB	BB	-	-	-	-	-	-	-	BB	BB	-	-	BB	-	AA	AA	AA	AA	-	AA	AA	AA	AA	AA	AA	AA	AA	AA	AA	AA	AA	AA	AA	AA	AA	AA	AA
BS_180-4	AA	AA	AA	AA	HH	HH	HH	HH	HH	HH	HH	HH	HH	HH	HH	HH	HH	HH	HH	HH	HH	-	HH	HH	BB	HH	HH	HH	HH	HH	HH	HH	HH	HH	HH	HH	HH	HH	HH	HH	HH	HH	HH	HH	HH	HH	HH	HH	HH
BS_183_Bulk	HH	HH	HH	HH	HH	HH	HH	HH	HH	HH	HH	HH	HH	HH	HH	HH	HH	HH	HH	HH	HH	-	HH	HH	BB	-	BB	BB	-	-	BB	BB	BB	BB	BB	BB	BB	BB	BB	BB	BB	-	BB	BB	BB	BB	BB	BB	BB
BS_184-4	HH	HH	HH	HH	HH	HH	HH	HH	HH	HH	HH	HH	HH	HH	HH	HH	HH	HH	HH	HH	HH	-	HH	HH	BB	-	BB	BB	-	-	BB	BB	BB	-	-	-	BB	BB	-	BB	BB	-	BB	-	-	BB	BB	BB	BB
BS_190-2	BB	-	BB	BB	BB	BB	BB	-	-	BB	-	BB	BB	BB	BB	BB	BB	BB	-	BB	BB	BB	-	BB	AA	AA	AA	AA	AA	AA	-	AA	-	-	AA	AA	AA	AA	-	AA	AA	-	AA	AA	AA	AA	AA	AA	AA
BS_191-3	BB	-	-	-	HH	-	-	-	HH	-	-	HH	-	-	-	-	HH	-	-	-	-	-	AA	-	AA	AA	HH	HH	HH	HH	HH	HH	HH	HH	HH	HH	HH	HH	HH	HH	HH	HH	HH	HH	HH	HH	HH	HH	HH
BS_193-5	HH	HH	HH	HH	HH	BB	BB	BB	BB	BB	HH	HH	HH	HH	HH	HH	HH	HH	HH	HH	HH	-	HH	HH	HH	HH	HH	HH	BB	BB	BB	BB	BB	BB	BB	BB	BB	BB	BB	BB	BB	BB	BB	BB	BB	BB	BB	BB	BB
BS_193_Bulk	HH	HH	HH	HH	HH	BB	BB	BB	BB	BB	HH	HH	HH	HH	HH	HH	HH	HH	HH	HH	HH	-	HH	HH	HH	HH	HH	HH	BB	BB	BB	BB	BB	BB	BB	BB	BB	BB	BB	BB	BB	BB	BB	BB	BB	BB	BB	BB	BB
BS_202-2	HH	HH	HH	HH	HH	HH	HH	HH	HH	HH	-	BB	BB	BB	BB	BB	BB	BB	-	-	BB	BB	HH	HH	HH	HH	HH	HH	HH	HH	HH	HH	HH	HH	HH	HH	HH	HH	HH	HH	HH	HH	HH	HH	HH	HH	HH	HH	HH
BS_206-6	AA	AA	AA	AA	AA	AA	AA	AA	AA	AA	AA	AA	AA	AA	AA	AA	AA	AA	AA	AA	AA	AA	AA	AA	AA	AA	AA	AA	AA	AA	AA	AA	AA	AA	AA	AA	AA	AA	AA	AA	AA	AA	AA	AA	AA	AA	AA	AA	AA
BS_209-5	HH	HH	HH	HH	HH	HH	HH	AA	AA	AA	AA	AA	AA	AA	AA	AA	AA	AA	AA	AA	AA	AA	AA	AA	AA	AA	AA	AA	AA	AA	AA	AA	HH	HH	HH	HH	AA	AA	HH	HH	HH	HH	HH	HH	HH	HH	HH	HH	HH
BS_212-2	HH	HH	HH	HH	HH	BB	HH	HH	HH	HH	HH	HH	HH	HH	HH	HH	HH	HH	HH	HH	HH	-	HH	HH	HH	HH	HH	HH	HH	HH	HH	HH	HH	HH	HH	HH	HH	HH	HH	HH	HH	HH	HH	HH	HH	HH	HH	HH	HH
BS_213-5	AA	AA	-	AA	AA	HH	HH	HH	HH	HH	HH	HH	HH	HH	HH	HH	HH	HH	HH	HH	HH	HH	HH	HH	HH	HH	-	HH	HH	HH	HH	HH	HH	HH	HH	HH	HH	HH	HH	HH	HH	HH	HH	HH	HH	HH	HH	HH	HH
BS_213_Bulk	AA	AA	-	AA	AA	HH	HH	HH	HH	HH	HH	HH	HH	HH	HH	HH	HH	HH	HH	HH	HH	HH	HH	HH	HH	HH	-	HH	HH	HH	HH	HH	HH	HH	HH	HH	HH	HH	HH	HH	HH	HH	HH	HH	HH	HH	HH	HH	HH
BS_219-6	HH	HH	HH	HH	HH	HH	HH	HH	HH	HH	BB	BB	BB	BB	BB	BB	BB	BB	BB	BB	BB	BB	BB	BB	HH	HH	HH	HH	HH	HH	HH	HH	AA	HH	HH	HH	HH	HH	HH	HH	HH	HH	HH	HH	HH	HH	HH	HH	HH
BS_222-6	BB	BB	BB	BB	BB	BB	BB	-	-	BB	-	BB	BB	BB	BB	BB	BB	BB	BB	BB	BB	BB	HH	HH	HH	HH	-	HH	HH	HH	HH	HH	HH	HH	HH	HH	HH	HH	HH	HH	HH	HH	HH	HH	HH	HH	HH	HH	HH
BS_227-3	HH	HH	HH	HH	HH	HH	HH	HH	HH	HH	HH	HH	HH	HH	HH	HH	HH	HH	HH	-	HH	-	HH	HH	AA	AA	-	AA	AA	AA	-	AA	-	-	AA	-	AA	-	-	AA	-	-	AA	-	-	-	-	-	-
BS_228-5	AA	AA	AA	AA	AA	AA	AA	AA	AA	AA	AA	AA	AA	AA	HH	HH	HH	HH	HH	HH	HH	-	HH	HH	HH	HH	-	HH	HH	HH	HH	HH	BB	BB	BB	BB	BB	BB	BB	BB	BB	BB	BB	BB	BB	BB	BB	BB	BB
BS_229-3	HH	HH	HH	HH	HH	AA	AA	AA	AA	AA	AA	AA	AA	AA	AA	AA	AA	AA	AA	AA	AA	AA	AA	AA	HH	HH	-	HH	HH	HH	HH	HH	HH	HH	HH	HH	HH	HH	HH	HH	HH	HH	HH	HH	HH	HH	HH	HH	HH
BS_231-5	HH	HH	HH	HH	HH	HH	HH	HH	HH	HH	HH	HH	HH	HH	AA	AA	AA	AA	AA	AA	AA	AA	AA	AA	AA	AA	-	AA	AA	AA	-	AA	HH	HH	HH	HH	AA	HH	HH	HH	HH	HH	HH	HH	HH	HH	HH	HH	HH
BS_234-1	HH	HH	HH	HH	HH	HH	HH	HH	HH	HH	HH	HH	HH	HH	HH	HH	HH	HH	HH	HH	HH	-	HH	HH	AA	AA	AA	AA	AA	AA	AA	AA	AA	AA	AA	AA	AA	AA	AA	AA	AA	AA	AA	AA	AA	AA	AA	AA	AA
BS_240-1	HH	HH	HH	HH	HH	HH	BB	BB	BB	BB	BB	BB	BB	BB	BB	BB	BB	BB	BB	BB	BB	BB	HH	HH	HH	HH	HH	HH	HH	HH	HH	HH	HH	HH	HH	HH	HH	HH	HH	HH	HH	HH	HH	HH	HH	HH	HH	HH	HH
BS_241-3	HH	HH	HH	HH	HH	HH	HH	HH	HH	HH	HH	HH	HH	HH	HH	HH	HH	HH	HH	HH	HH	HH	HH	HH	BB	-	BB	BB	-	-	BB	BB	HH	HH	HH	HH	BB	BB	HH	HH	HH	HH	HH	BB	BB	BB	BB	BB	BB
BS_248-5	HH	HH	HH	HH	HH	HH	HH	HH	HH	HH	HH	HH	HH	HH	HH	HH	HH	HH	HH	HH	HH	-	BB	BB	BB	BB	BB	BB	BB	BB	BB	BB	BB	BB	BB	BB	BB	BB	BB	BB	BB	BB	BB	BB	BB	BB	BB	BB	BB
BS_248-6	HH	HH	HH	HH	HH	HH	HH	HH	HH	HH	HH	HH	HH	HH	HH	HH	HH	HH	HH	HH	HH	-	BB	BB	BB	BB	BB	BB	BB	BB	BB	BB	BB	BB	BB	BB	BB	BB	BB	BB	BB	BB	BB	BB	BB	BB	BB	BB	BB
BS_255-3	AA	AA	AA	AA	AA	AA	AA	AA	AA	AA	AA	AA	AA	AA	HH	HH	HH	HH	HH	HH	HH	-	HH	HH	HH	HH	HH	HH	HH	HH	HH	HH	HH	HH	HH	HH	HH	HH	HH	HH	HH	HH	HH	HH	HH	HH	HH	HH	HH
BS_256-1	HH	HH	HH	HH	HH	HH	HH	HH	HH	HH	HH	HH	HH	HH	HH	HH	HH	HH	HH	HH	HH	-	BB	BB	HH	HH	HH	HH	HH	HH	HH	HH	HH	HH	HH	HH	HH	HH	HH	HH	HH	HH	HH	HH	HH	HH	HH	HH	HH
BS_256-5	HH	HH	HH	HH	HH	HH	HH	HH	HH	HH	HH	HH	HH	HH	HH	HH	HH	HH	HH	HH	HH	-	BB	BB	HH	HH	HH	HH	HH	HH	HH	HH	HH	HH	HH	HH	HH	HH	HH	HH	HH	HH	HH	HH	HH	HH	HH	HH	HH
BS_257-1	BB	BB	BB	BB	BB	BB	BB	BB	BB	BB	BB	BB	BB	BB	BB	BB	BB	BB	BB	BB	BB	BB	BB	BB	HH	HH	HH	HH	HH	HH	HH	HH	HH	HH	HH	HH	HH	HH	HH	HH	HH	HH	HH	HH	HH	HH	HH	HH	HH
BS_257-2	BB	BB	BB	BB	BB	BB	BB	BB	BB	BB	BB	BB	BB	BB	BB	BB	BB	BB	BB	BB	BB	BB	BB	BB	HH	HH	HH	HH	HH	HH	HH	HH	HH	HH	HH	HH	HH	HH	HH	HH	HH	HH	HH	HH	HH	HH	HH	HH	HH
BS_257-3	BB	BB	BB	BB	BB	BB	BB	BB	BB	BB	BB	BB	BB	BB	BB	BB	BB	BB	BB	BB	BB	BB	BB	BB	HH	HH	HH	HH	HH	HH	HH	HH	HH	HH	HH	HH	HH	HH	HH	HH	HH	HH	HH	HH	HH	HH	HH	HH	HH
BS_262-2	-	-	HH	HH	HH	HH	HH	HH	HH	HH	HH	HH	-	HH	-	-	HH	-	-	-	-	-	-	-	AA	AA	-	-	AA	AA	AA	AA	AA	AA	AA	AA	AA	AA	AA	AA	AA	AA	AA	AA	AA	AA	AA	AA	AA
BS_265-5	BB	-	BB	-	HH	HH	AA	-	AA	AA	AA	AA	AA	AA	AA	AA	AA	AA	AA	AA	AA	AA	AA	AA	AA	AA	AA	AA	AA	AA	-	AA	-	AA	AA	AA	AA	AA	-	AA	AA	-	AA	AA	AA	AA	AA	AA	AA
BS_272-2	AA	AA	AA	AA	AA	BB	BB	BB	BB	BB	HH	HH	AA	AA	AA	AA	AA	AA	AA	AA	AA	AA	AA	AA	AA	AA	HH	HH	HH	HH	HH	HH	HH	HH	HH	HH	HH	HH	HH	HH	HH	HH	HH	HH	HH	HH	HH	HH	HH
BS_272-3	AA	AA	AA	AA	AA	BB	BB	BB	BB	BB	HH	HH	AA	AA	AA	AA	AA	AA	AA	AA	AA	AA	AA	AA	AA	AA	HH	HH	HH	HH	HH	HH	HH	HH	HH	HH	HH	HH	HH	HH	HH	HH	HH	HH	HH	HH	HH	HH	HH
BS_274-2	AA	AA	AA	AA	AA	AA	AA	AA	AA	AA	AA	AA	AA	AA	AA	AA	AA	AA	AA	AA	AA	AA	AA	AA	AA	AA	AA	AA	AA	AA	AA	AA	AA	AA	AA	AA	AA	AA	AA	AA	AA	AA	AA	AA	AA	AA	AA	AA	AA
BS_276-4	BB	BB	BB	BB	BB	HH	HH	HH	HH	HH	HH	HH	HH	HH	HH	HH	HH	HH	HH	HH	HH	-	HH	HH	HH	HH	AA	AA	AA	AA	AA	AA	AA	AA	AA	AA	AA	AA	AA	AA	AA	AA	AA	AA	AA	AA	AA	AA	AA
BS_278-1	HH	HH	HH	HH	BB	BB	AA	AA	AA	AA	AA	AA	AA	AA	AA	AA	AA	AA	AA	AA	AA	AA	HH	HH	BB	BB	BB	BB	BB	BB	HH	HH	HH	HH	HH	HH	HH	HH	HH	HH	HH	HH	HH	HH	HH	HH	HH	HH	HH
BS_279-6	HH	HH	HH	HH	HH	HH	HH	HH	HH	HH	HH	HH	HH	HH	HH	HH	HH	HH	HH	-	HH	-	HH	BB	BB	BB	BB	BB	BB	BB	BB	BB	HH	HH	HH	HH	HH	HH	HH	HH	HH	HH	HH	HH	HH	HH	HH	HH	HH
BS_280-1	HH	HH	HH	HH	BB	BB	HH	HH	HH	HH	HH	HH	AA	AA	AA	AA	AA	AA	AA	AA	AA	AA	AA	AA	BB	BB	BB	BB	BB	BB	BB	BB	BB	BB	BB	BB	BB	BB	BB	BB	BB	BB	BB	BB	BB	BB	BB	BB	BB
BS_280-3	HH	HH	HH	HH	BB	BB	HH	HH	HH	HH	HH	HH	AA	AA	AA	AA	AA	AA	AA	AA	AA	AA	AA	AA	BB	BB	BB	BB	BB	BB	BB	BB	BB	BB	BB	BB	BB	BB	BB	BB	BB	BB	BB	BB	BB	BB	BB	BB	BB
BS_280-6	HH	HH	HH	HH	BB	BB	HH	HH	HH	HH	HH	HH	AA	AA	AA	AA	AA	AA	AA	AA	AA	AA	AA	AA	BB	BB	BB	BB	BB	BB	BB	BB	BB	BB	BB	BB	BB	BB	BB	BB	BB	BB	BB	BB	BB	BB	BB	BB	BB
BS_281-4	HH	HH	HH	HH	HH	HH	HH	HH	HH	HH	HH	HH	HH	HH	HH	HH	HH	HH	HH	-	HH	-	HH	HH	HH	HH	HH	HH	HH	HH	HH	HH	HH	HH	HH	HH	HH	HH	HH	HH	HH	HH	HH	HH	HH	HH	HH	HH	HH
BS_282-4	HH	HH	HH	HH	HH	AA	AA	AA	AA	AA	AA	AA	AA	AA	AA	AA	AA	AA	AA	AA	AA	AA	HH	HH	HH	HH	-	HH	HH	HH	HH	HH	HH	HH	HH	HH	HH	HH	HH	HH	HH	HH	HH	HH	HH	HH	HH	HH	HH
BS_283-1	HH	HH	HH	HH	HH	-	-	HH	HH	HH	HH	HH	-	HH	HH	-	HH	-	-	-	HH	-	HH	-	-	HH	-	-	HH	HH	HH	HH	HH	HH	HH	HH	HH	HH	HH	-	HH	HH	HH	HH	HH	HH	HH	-	HH
[truncated: 837 more columns]

## Sheet: 13666_geno&mapdata
env	ID	geno_code	solcap_snp_sl_33709	solcap_snp_sl_33719	solcap_snp_sl_8704	solcap_snp_sl_24799	solcap_snp_sl_33745	solcap_snp_sl_24794	solcap_snp_sl_24801	solcap_snp_sl_24797	solcap_snp_sl_20499	solcap_snp_sl_60513	solcap_snp_sl_15046	solcap_snp_sl_24809	solcap_snp_sl_15058	solcap_snp_sl_602	solcap_snp_sl_16389	solcap_snp_sl_16393	solcap_snp_sl_1813	solcap_snp_sl_1817	solcap_snp_sl_1819	solcap_snp_sl_17075	solcap_snp_sl_42213	solcap_snp_sl_1814	solcap_snp_sl_17077	solcap_snp_sl_25960	solcap_snp_sl_535	solcap_snp_sl_530	solcap_snp_sl_12348	solcap_snp_sl_16331	solcap_snp_sl_12352	solcap_snp_sl_12350	solcap_snp_sl_12351	solcap_snp_sl_521	solcap_snp_sl_25953	solcap_snp_sl_12359	solcap_snp_sl_25934	solcap_snp_sl_25929	solcap_snp_sl_25930	solcap_snp_sl_25931	solcap_snp_sl_25926	solcap_snp_sl_38116	solcap_snp_sl_38123	solcap_snp_sl_25922	solcap_snp_sl_456	solcap_snp_sl_30111	solcap_snp_sl_4963	solcap_snp_sl_30135	solcap_snp_sl_18619
			0	1.85642	1.85642	6.88928	6.88928	6.88929	6.88929	6.8893	6.8893	6.88931	8.92493	9.20554	10.8402	207.288	208.177	208.177	214.632	214.882	214.882	214.882	214.882	214.882	214.882	221.348	221.348	222.021	223.011	223.011	223.011	223.011	223.011	223.011	223.011	223.011	228.076	228.719	228.719	228.719	229.684	232.875	232.875	232.875	236.737	238.288	241.772	242.644	243.769
2017NC	1	13666(X)_F7-001-3	BB	BB	BB	AA	AA	AA	AA	AA	AA	AA	AA	AA	AA	AA	AA	AA	AA	AA	AA	AA	AA	AA	AA	-	-	-	-	-	-	-	-	-	-	-	-	-	-	-	-	-	-	-	-	-	-	-	-
2017NC	3	13666(X)_F7-003-2	BB	BB	BB	BB	BB	BB	BB	BB	BB	BB	AA	AA	AA	AA	AA	AA	BB	BB	BB	BB	BB	BB	BB	BB	BB	BB	BB	BB	BB	BB	BB	BB	BB	BB	BB	BB	BB	BB	BB	BB	BB	BB	BB	AA	AA	AA	AA
2017NC	5	13666(X)_F7-005-4	BB	BB	BB	BB	BB	BB	BB	BB	BB	BB	BB	BB	BB	BB	BB	BB	BB	BB	BB	BB	BB	BB	BB	BB	BB	BB	BB	BB	BB	BB	BB	BB	BB	BB	BB	BB	BB	BB	BB	BB	BB	BB	BB	BB	BB	BB	BB
2017NC	6	13666(X)_F7-006-4	BB	BB	BB	BB	BB	BB	BB	BB	BB	BB	BB	BB	BB	AA	AA	AA	AA	AA	AA	AA	AA	AA	AA	AA	AA	BB	BB	BB	BB	BB	BB	BB	BB	BB	BB	BB	BB	BB	BB	BB	BB	BB	BB	BB	BB	BB	AA
2017NC	7	13666(X)_F7-007-2	AA	AA	AA	AA	AA	AA	AA	AA	AA	AA	AA	-	AA	AA	AA	AA	AA	AA	AA	AA	AA	AA	AA	-	-	-	AA	AA	AA	AA	AA	AA	AA	AA	AA	AA	AA	AA	AA	AA	AA	AA	AA	AA	AA	AA	AA
2017NC	8	13666(X)_F7-008-1	-	-	-	AA	AA	AA	AA	AA	AA	AA	BB	BB	BB	AA	-	-	-	-	-	-	-	-	-	BB	BB	BB	BB	BB	BB	BB	BB	BB	BB	BB	BB	BB	BB	BB	BB	BB	BB	BB	BB	BB	BB	BB	BB
2017NC	9	13666(X)_F7-009-3	BB	BB	BB	-	-	-	-	-	-	-	-	-	-	AA	AA	AA	AA	AA	AA	AA	AA	AA	AA	BB	BB	BB	AA	AA	AA	AA	AA	AA	AA	AA	BB	BB	BB	BB	BB	BB	BB	BB	BB	BB	BB	BB	BB
2017NC	10	13666(X)_F7-010-5	BB	BB	BB	BB	BB	BB	BB	BB	BB	BB	BB	BB	BB	AA	AA	AA	AA	AA	AA	AA	AA	AA	AA	BB	BB	BB	BB	BB	BB	BB	BB	BB	BB	BB	BB	BB	BB	BB	BB	BB	BB	BB	BB	AA	AA	-	-
2017NC	11	13666(X)_F7-011-1	BB	BB	BB	BB	BB	BB	BB	BB	BB	BB	BB	BB	BB	AA	AA	AA	AA	AA	AA	AA	AA	AA	AA	AA	AA	AA	AA	AA	AA	AA	AA	AA	AA	AA	AA	AA	AA	AA	AA	AA	AA	AA	AA	AA	AA	AA	AA
2017NC	12	13666(X)_F7-012-5	AA	AA	AA	BB	BB	BB	BB	BB	BB	BB	BB	BB	BB	AA	AA	AA	BB	BB	BB	BB	BB	BB	BB	BB	BB	BB	BB	BB	BB	BB	BB	BB	BB	BB	-	-	-	-	-	-	-	-	-	-	-	-	-
2017NC	13	13666(X)_F7-013-4	BB	BB	BB	BB	BB	BB	BB	BB	BB	BB	BB	BB	BB	AA	BB	BB	BB	BB	BB	BB	BB	BB	BB	BB	BB	BB	BB	BB	BB	BB	BB	BB	BB	BB	BB	BB	BB	BB	BB	BB	BB	BB	BB	BB	BB	BB	BB
2017NC	15	13666(X)_F7-015-3	BB	BB	BB	BB	BB	BB	-	BB	BB	BB	-	AA	-	BB	BB	BB	BB	BB	BB	BB	BB	BB	BB	BB	BB	BB	BB	BB	BB	BB	BB	BB	BB	BB	BB	BB	BB	BB	BB	BB	BB	BB	BB	BB	BB	BB	BB
2017NC	16	13666(X)_F7-016-2	BB	BB	BB	BB	BB	BB	BB	BB	BB	BB	BB	BB	BB	BB	BB	BB	BB	BB	BB	BB	BB	BB	BB	BB	BB	BB	BB	BB	BB	BB	BB	BB	BB	BB	BB	BB	BB	BB	BB	BB	BB	BB	BB	BB	BB	BB	BB
2017NC	17	13666(X)_F7-017-1	BB	BB	BB	BB	BB	BB	BB	BB	BB	BB	BB	BB	BB	AA	AA	AA	AA	AA	AA	AA	AA	AA	AA	AA	AA	AA	AA	AA	AA	AA	AA	AA	AA	AA	AA	AA	AA	AA	AA	AA	AA	AA	BB	BB	BB	BB	BB
2017NC	18	13666(X)_F7-018-2	-	-	-	-	-	-	-	-	-	-	-	-	-	AA	AA	AA	AA	AA	AA	AA	AA	AA	AA	AA	AA	AA	AA	AA	AA	AA	AA	AA	AA	AA	AA	AA	AA	AA	AA	AA	AA	AA	AA	AA	AA	AA	AA
2017NC	19	13666(X)_F7-019-1	BB	BB	BB	BB	BB	BB	BB	BB	BB	BB	BB	BB	BB	BB	BB	BB	BB	BB	BB	BB	BB	BB	BB	BB	BB	BB	BB	BB	BB	BB	BB	BB	BB	BB	BB	BB	BB	BB	BB	BB	BB	BB	AA	AA	AA	AA	AA
2017NC	20	13666(X)_F7-020-4	-	-	-	-	-	-	-	-	-	-	-	-	-	AA	AA	AA	AA	AA	AA	AA	AA	AA	AA	AA	AA	AA	AA	AA	AA	AA	AA	AA	AA	AA	AA	AA	AA	AA	AA	BB	BB	BB	BB	BB	BB	AA	AA
2017NC	21	13666(X)_F7-021-2	BB	BB	BB	BB	BB	BB	BB	BB	BB	BB	BB	BB	BB	AA	AA	AA	AA	AA	AA	AA	AA	AA	AA	AA	AA	AA	AA	AA	AA	AA	AA	-	AA	AA	AA	-	AA	AA	AA	AA	AA	AA	AA	AA	AA	AA	AA
2017NC	22	13666(X)_F7-022-5	-	-	-	-	-	-	-	-	-	-	-	-	-	BB	BB	-	BB	BB	-	BB	BB	BB	BB	-	-	-	BB	BB	BB	-	-	BB	-	BB	BB	BB	-	-	-	-	BB	-	AA	-	-	AA	-
2017NC	24	13666(X)_F7-024-3	AA	-	-	-	AA	AA	-	AA	AA	AA	-	AA	-	-	-	-	BB	BB	-	BB	-	BB	BB	-	BB	BB	BB	BB	BB	BB	BB	BB	BB	BB	BB	BB	BB	BB	BB	BB	BB	BB	AA	AA	-	AA	-
2017NC	25	13666(X)_F7-025-5	BB	BB	BB	BB	BB	BB	BB	BB	BB	BB	BB	BB	BB	AA	AA	AA	AA	AA	AA	AA	AA	AA	AA	AA	AA	AA	AA	AA	AA	AA	AA	AA	AA	AA	AA	AA	AA	AA	AA	AA	AA	AA	AA	AA	AA	AA	AA
2017NC	26	13666(X)_F7-026-2	AA	AA	AA	AA	AA	AA	AA	AA	AA	AA	-	AA	-	BB	BB	BB	BB	BB	BB	BB	BB	BB	BB	BB	BB	BB	BB	BB	BB	BB	BB	BB	BB	BB	BB	AA	AA	AA	AA	AA	AA	AA	AA	AA	AA	AA	AA
2017NC	27	13666(X)_F7-027-3	BB	BB	-	BB	BB	BB	-	BB	BB	BB	BB	BB	BB	BB	BB	BB	BB	BB	BB	BB	BB	BB	BB	-	-	BB	BB	BB	BB	BB	BB	BB	BB	BB	AA	-	AA	AA	-	AA	AA	AA	AA	AA	AA	AA	-
2017NC	28	13666(X)_F7-028-3	AA	AA	-	-	AA	AA	AA	AA	AA	AA	-	-	-	AA	AA	AA	AA	AA	AA	AA	AA	AA	AA	AA	AA	AA	AA	AA	AA	AA	AA	AA	AA	AA	AA	AA	AA	AA	AA	AA	AA	AA	AA	AA	AA	AA	AA
2017NC	29	13666(X)_F7-029-2	AA	-	-	-	AA	AA	-	-	AA	AA	-	-	-	AA	-	-	-	-	-	-	-	-	-	-	-	-	AA	-	-	-	-	-	-	-	BB	BB	-	-	-	-	-	-	-	-	-	BB	BB
2017NC	30	13666(X)_F7-030-2	BB	BB	-	BB	BB	BB	-	BB	BB	BB	BB	BB	BB	AA	AA	AA	AA	-	AA	-	-	AA	AA	-	-	AA	AA	-	AA	AA	AA	-	-	AA	-	-	-	-	-	-	-	-	-	-	-	BB	BB
2017NC	32	13666(X)_F7-032-2	BB	BB	BB	BB	BB	BB	-	BB	BB	BB	BB	BB	BB	AA	AA	AA	AA	-	AA	-	AA	AA	AA	-	BB	BB	BB	BB	BB	BB	BB	BB	BB	BB	BB	BB	BB	BB	BB	-	BB	BB	-	-	-	BB	BB
2017NC	33	13666(X)_F7-033-3	AA	AA	AA	AA	AA	AA	AA	AA	AA	AA	AA	AA	AA	BB	BB	BB	BB	BB	BB	BB	BB	BB	BB	BB	BB	BB	BB	BB	BB	BB	BB	BB	BB	BB	BB	BB	BB	BB	BB	BB	BB	BB	BB	BB	BB	BB	BB
2017NC	35	13666(X)_F7-035-4	AA	-	-	-	AA	AA	-	-	AA	AA	-	-	-	BB	BB	BB	BB	BB	-	BB	BB	BB	BB	-	-	-	-	-	-	AA	-	-	-	AA	AA	-	AA	AA	-	-	AA	AA	AA	AA	AA	AA	AA
2017NC	36	13666(X)_F7-036-1	AA	AA	-	-	AA	AA	-	AA	AA	AA	-	-	-	BB	-	-	BB	BB	-	BB	-	BB	BB	-	-	-	-	-	-	-	-	-	-	-	-	-	-	-	-	-	-	-	-	AA	AA	AA	AA
2017NC	37	13666(X)_F7-037-4	-	-	-	-	-	-	-	-	-	-	-	-	-	-	-	-	-	-	-	-	-	AA	-	-	-	-	-	-	-	AA	-	-	-	AA	-	-	AA	AA	-	-	-	-	AA	AA	AA	AA	-
2017NC	39	13666(X)_F7-039-2	-	-	-	-	-	-	-	-	-	-	-	BB	-	AA	-	-	AA	-	-	-	-	AA	AA	-	-	-	-	-	-	-	-	-	-	-	BB	BB	-	-	-	-	-	-	-	-	-	BB	-
2017NC	40	13666(X)_F7-040-5	-	-	-	-	-	-	-	-	-	-	BB	BB	BB	-	-	-	-	BB	-	-	-	BB	BB	BB	BB	BB	BB	BB	BB	BB	BB	BB	BB	BB	BB	BB	BB	BB	BB	-	BB	BB	-	-	-	-	-
2017NC	41	13666(X)_F7-041-4	BB	BB	BB	BB	BB	BB	BB	BB	BB	BB	BB	BB	BB	-	AA	AA	AA	AA	AA	AA	AA	AA	AA	BB	BB	BB	BB	BB	BB	BB	BB	BB	BB	BB	BB	BB	BB	BB	BB	BB	BB	BB	BB	BB	BB	BB	BB
2017NC	42	13666(X)_F7-042-4	AA	AA	AA	AA	AA	AA	AA	AA	AA	AA	AA	AA	AA	AA	AA	AA	AA	AA	AA	-	AA	AA	AA	AA	AA	AA	AA	AA	AA	AA	AA	-	AA	AA	AA	-	AA	AA	AA	AA	AA	AA	AA	AA	AA	AA	AA
2017NC	43	13666(X)_F7-043-1	-	-	-	-	-	-	-	-	-	-	-	-	-	BB	BB	BB	BB	BB	BB	BB	BB	BB	BB	-	-	-	-	-	-	-	-	-	-	-	BB	BB	-	-	-	-	-	-	-	-	-	-	-
2017NC	44	13666(X)_F7-044-2	AA	-	-	-	AA	AA	-	AA	AA	AA	-	-	-	-	-	-	BB	BB	-	BB	-	BB	BB	-	-	-	BB	BB	-	-	-	BB	-	-	BB	BB	-	-	-	-	-	-	AA	-	-	AA	-
2017NC	45	13666(X)_F7-045-1	AA	-	-	-	-	AA	-	-	-	-	-	-	-	-	-	-	-	BB	-	-	-	-	BB	-	-	-	-	-	-	-	-	-	-	-	-	-	-	-	-	-	-	-	AA	AA	AA	AA	AA
2017NC	47	13666(X)_F7-047-4	-	-	-	-	-	-	-	-	-	-	-	-	-	AA	-	-	AA	-	-	-	-	AA	-	-	-	-	-	-	-	-	-	-	-	-	-	-	AA	AA	-	-	AA	-	AA	AA	-	AA	-
2017NC	48	13666(X)_F7-048-2	AA	-	-	-	-	AA	-	-	-	-	-	-	-	-	-	-	-	BB	-	-	-	-	BB	-	-	-	-	-	-	-	-	-	-	-	-	-	-	-	-	AA	AA	AA	AA	AA	-	-	-
2017NC	49	13666(X)_F7-049-5	AA	AA	AA	AA	AA	AA	AA	AA	AA	AA	-	-	BB	BB	BB	BB	BB	BB	BB	BB	BB	BB	BB	BB	BB	BB	BB	BB	BB	BB	BB	BB	BB	BB	BB	BB	BB	BB	BB	AA	AA	AA	AA	AA	AA	AA	AA
2017NC	50	13666(X)_F7-050-1	BB	BB	BB	BB	BB	BB	BB	BB	BB	BB	BB	BB	BB	AA	AA	AA	AA	AA	AA	AA	AA	AA	AA	BB	BB	BB	BB	BB	BB	BB	BB	BB	BB	BB	BB	BB	BB	BB	BB	BB	BB	BB	BB	BB	BB	BB	BB
2017NC	51	13666(X)_F7-051-2	AA	AA	AA	AA	AA	AA	AA	AA	AA	AA	AA	AA	AA	AA	AA	AA	AA	AA	AA	AA	AA	AA	AA	AA	AA	AA	AA	AA	AA	AA	AA	AA	AA	AA	AA	AA	AA	AA	AA	AA	AA	AA	AA	AA	-	BB	BB
2017NC	52	13666(X)_F7-052-3	-	-	-	-	-	-	-	-	-	-	-	-	-	BB	-	-	-	BB	-	BB	-	BB	BB	AA	AA	AA	AA	AA	AA	AA	AA	-	AA	AA	-	-	-	-	-	-	-	-	AA	AA	-	AA	-
2017NC	53	13666(X)_F7-053-5	AA	-	-	-	AA	AA	-	-	AA	AA	-	AA	-	AA	-	-	AA	-	-	-	-	AA	-	-	-	AA	AA	AA	AA	AA	AA	-	-	AA	-	-	-	-	-	-	-	-	-	-	-	-	-
2017NC	54	13666(X)_F7-054-4	-	-	-	-	-	-	-	-	-	-	-	-	-	AA	AA	AA	AA	AA	AA	AA	AA	AA	AA	-	-	AA	AA	AA	AA	AA	AA	-	AA	AA	-	-	AA	AA	-	-	AA	-	AA	AA	-	AA	-
2017NC	55	13666(X)_F7-055-4	-	-	-	-	-	-	-	-	-	-	-	BB	-	AA	AA	AA	AA	AA	AA	AA	AA	AA	AA	-	-	-	AA	AA	AA	AA	AA	-	-	AA	AA	-	AA	AA	AA	AA	AA	AA	AA	AA	AA	AA	-
2017NC	56	13666(X)_F7-056-4	AA	-	-	-	-	AA	-	-	-	-	-	-	-	AA	AA	AA	AA	-	AA	-	-	AA	-	-	-	AA	AA	-	AA	AA	AA	-	-	AA	AA	-	AA	AA	-	-	AA	-	AA	AA	-	BB	-
2017NC	57	13666(X)_F7-057-2	BB	BB	BB	BB	BB	BB	BB	BB	BB	BB	BB	BB	BB	-	BB	BB	BB	BB	-	BB	BB	BB	BB	-	BB	BB	BB	BB	BB	BB	BB	BB	BB	BB	BB	BB	BB	BB	-	-	BB	BB	-	-	BB	BB	BB
2017NC	59	13666(X)_F7-059-4	AA	AA	AA	AA	AA	AA	AA	AA	AA	AA	AA	AA	AA	BB	BB	BB	BB	BB	BB	BB	BB	BB	BB	BB	BB	BB	BB	BB	BB	BB	BB	BB	BB	BB	AA	AA	AA	AA	AA	AA	AA	AA	AA	BB	BB	BB	BB
2017NC	60	13666(X)_F7-060-3	AA	AA	AA	AA	AA	AA	AA	AA	AA	AA	AA	AA	-	AA	AA	AA	AA	AA	AA	AA	AA	AA	AA	AA	AA	AA	AA	AA	AA	AA	AA	AA	AA	AA	AA	AA	AA	AA	AA	AA	AA	AA	AA	AA	AA	AA	AA
2017NC	61	13666(X)_F7-061-2	AA	AA	AA	AA	AA	AA	AA	AA	AA	AA	AA	AA	AA	BB	BB	BB	AA	AA	AA	AA	AA	AA	AA	AA	AA	AA	AA	AA	AA	AA	AA	AA	AA	AA	AA	AA	AA	AA	AA	AA	AA	AA	AA	AA	AA	AA	AA
2017NC	62	13666(X)_F7-062-2	BB	BB	BB	BB	BB	BB	-	BB	BB	BB	-	AA	-	BB	-	-	BB	BB	-	BB	BB	BB	BB	-	-	-	BB	BB	BB	-	-	BB	-	BB	BB	BB	BB	BB	BB	BB	BB	BB	BB	BB	BB	BB	BB
2017NC	63	13666(X)_F7-063-4	AA	-	-	-	AA	AA	AA	AA	AA	AA	-	AA	-	AA	AA	AA	AA	AA	AA	AA	AA	AA	AA	AA	AA	AA	AA	AA	AA	AA	AA	AA	AA	AA	AA	-	AA	AA	AA	AA	AA	AA	AA	AA	AA	AA	AA
2017NC	65	13666(X)_F7-065-1	AA	AA	AA	BB	BB	BB	BB	BB	BB	BB	BB	BB	BB	AA	AA	AA	BB	BB	BB	BB	BB	BB	BB	-	BB	BB	BB	BB	BB	BB	BB	BB	BB	BB	-	-	-	-	-	-	-	-	-	-	-	-	-
2017NC	66	13666(X)_F7-066-4	AA	AA	AA	BB	BB	BB	BB	BB	BB	BB	BB	BB	BB	BB	BB	BB	AA	AA	AA	AA	AA	AA	AA	AA	AA	AA	AA	AA	AA	AA	AA	AA	AA	AA	AA	AA	AA	AA	AA	AA	AA	AA	AA	AA	AA	AA	AA
2017NC	68	13666(X)_F7-068-2	AA	AA	AA	BB	BB	BB	BB	BB	BB	BB	BB	BB	BB	BB	BB	BB	AA	AA	AA	AA	AA	AA	AA	AA	AA	AA	AA	AA	AA	AA	AA	AA	AA	AA	AA	AA	AA	AA	AA	AA	AA	AA	AA	AA	AA	AA	AA
2017NC	69	13666(X)_F7-069-1	AA	AA	AA	AA	AA	AA	AA	AA	AA	AA	AA	AA	AA	AA	AA	AA	AA	AA	AA	AA	AA	AA	AA	AA	AA	AA	AA	AA	AA	AA	AA	AA	AA	AA	AA	AA	AA	AA	AA	AA	AA	AA	AA	AA	AA	AA	AA
2017NC	70	13666(X)_F7-070-4	AA	AA	AA	AA	AA	AA	AA	AA	AA	AA	AA	AA	AA	BB	BB	BB	BB	BB	BB	BB	BB	BB	BB	BB	BB	BB	BB	BB	BB	BB	BB	BB	BB	BB	BB	BB	BB	BB	BB	BB	BB	BB	BB	BB	BB	BB	BB
2017NC	71	13666(X)_F7-071-6	BB	BB	BB	BB	BB	BB	BB	BB	BB	BB	BB	BB	BB	-	AA	AA	AA	AA	AA	AA	AA	AA	AA	AA	AA	AA	AA	AA	AA	AA	AA	AA	AA	AA	BB	BB	BB	BB	BB	BB	BB	BB	BB	BB	BB	BB	BB
2017NC	72	13666(X)_F7-072-2	-	-	-	-	-	-	-	-	-	-	-	-	-	AA	AA	AA	AA	AA	AA	AA	AA	AA	AA	AA	AA	AA	AA	AA	AA	AA	AA	AA	AA	AA	AA	AA	AA	AA	AA	AA	AA	AA	AA	AA	AA	AA	AA
2017NC	73	13666(X)_F7-073-1	-	-	-	-	-	-	-	-	-	-	-	-	-	BB	BB	BB	BB	BB	BB	BB	BB	BB	BB	BB	BB	BB	BB	BB	BB	BB	BB	BB	BB	BB	BB	BB	BB	BB	BB	BB	BB	BB	BB	BB	BB	BB	BB
2017NC	74	13666(X)_F7-074-2	AA	AA	AA	AA	AA	AA	AA	AA	AA	AA	AA	AA	AA	AA	AA	AA	AA	AA	AA	AA	AA	AA	AA	AA	AA	AA	AA	AA	AA	AA	AA	-	AA	AA	AA	AA	AA	AA	AA	AA	AA	AA	AA	AA	AA	AA	AA
2017NC	76	13666(X)_F7-076-4	BB	BB	BB	BB	BB	BB	BB	BB	BB	BB	-	-	-	BB	BB	BB	BB	BB	BB	BB	BB	BB	BB	BB	BB	BB	BB	BB	BB	BB	BB	BB	BB	BB	BB	BB	BB	BB	BB	BB	BB	BB	BB	BB	BB	BB	BB
2017NC	77	13666(X)_F7-077-1	AA	AA	AA	AA	AA	AA	AA	AA	AA	AA	AA	AA	AA	AA	AA	AA	AA	AA	AA	AA	AA	AA	AA	AA	AA	AA	AA	AA	AA	AA	AA	AA	AA	AA	AA	AA	AA	AA	AA	AA	AA	AA	AA	AA	AA	AA	AA
2017NC	78	13666(X)_F7-078-4	-	-	-	AA	AA	AA	AA	AA	AA	AA	AA	AA	AA	BB	BB	BB	BB	BB	BB	BB	BB	BB	BB	BB	BB	BB	BB	BB	BB	BB	BB	BB	BB	BB	BB	BB	BB	BB	BB	BB	BB	BB	BB	BB	BB	BB	BB
2017NC	80	13666(X)_F7-080-2	BB	BB	BB	BB	BB	BB	BB	BB	BB	BB	BB	BB	BB	BB	BB	BB	AA	AA	AA	AA	AA	AA	AA	BB	BB	BB	BB	BB	BB	BB	BB	BB	BB	BB	BB	BB	BB	BB	BB	BB	BB	BB	BB	BB	BB	BB	BB
2017NC	81	13666(X)_F7-081-2	AA	AA	AA	AA	AA	AA	AA	AA	AA	AA	AA	AA	AA	BB	BB	BB	BB	BB	BB	BB	BB	BB	BB	BB	BB	BB	BB	BB	BB	BB	BB	BB	BB	BB	BB	BB	BB	BB	BB	BB	BB	BB	BB	BB	BB	BB	BB
2017NC	82	13666(X)_F7-082-2	AA	AA	AA	AA	AA	AA	AA	AA	AA	AA	-	AA	-	AA	AA	AA	AA	AA	AA	AA	AA	AA	AA	AA	AA	AA	AA	AA	AA	AA	AA	AA	AA	AA	AA	AA	AA	AA	AA	AA	AA	AA	AA	AA	AA	AA	AA
2017NC	83	13666(X)_F7-083-5	BB	BB	BB	BB	BB	BB	BB	BB	BB	BB	BB	BB	BB	BB	BB	BB	BB	BB	BB	BB	BB	BB	BB	BB	BB	BB	BB	BB	BB	BB	BB	BB	BB	BB	BB	BB	BB	BB	BB	BB	BB	BB	BB	BB	BB	BB	BB
2017NC	84	13666(X)_F7-084-4	AA	AA	AA	AA	AA	AA	AA	AA	AA	AA	AA	AA	AA	BB	BB	BB	-	-	-	-	-	-	-	-	-	-	AA	-	AA	AA	AA	-	AA	-	BB	BB	BB	BB	AA	AA	AA	AA	AA	AA	AA	AA	AA
2017NC	86	13666(X)_F7-086-5	AA	AA	AA	AA	AA	AA	AA	AA	AA	AA	AA	AA	AA	BB	BB	BB	BB	BB	BB	BB	BB	BB	BB	BB	BB	BB	BB	BB	BB	BB	BB	BB	BB	BB	BB	BB	BB	BB	BB	BB	BB	BB	BB	BB	BB	BB	BB
2017NC	87	13666(X)_F7-087-3	AA	AA	AA	AA	AA	AA	AA	AA	AA	AA	AA	AA	AA	AA	AA	AA	AA	AA	AA	AA	AA	AA	AA	AA	AA	AA	AA	AA	AA	AA	AA	AA	AA	AA	AA	AA	AA	AA	AA	AA	AA	AA	AA	AA	AA	AA	AA
2017NC	87	13666(X)_F7-087-4	-	-	-	BB	BB	BB	BB	BB	BB	BB	BB	BB	BB	AA	AA	AA	BB	BB	BB	BB	BB	BB	BB	BB	BB	BB	BB	BB	BB	BB	BB	BB	BB	BB	AA	AA	AA	AA	AA	AA	AA	AA	AA	AA	AA	AA	AA
2017NC	88	13666(X)_F7-088-4	BB	BB	BB	BB	BB	BB	BB	BB	BB	BB	BB	BB	BB	AA	AA	AA	AA	AA	AA	AA	AA	AA	AA	AA	AA	AA	AA	AA	AA	AA	AA	AA	AA	AA	AA	AA	AA	AA	AA	AA	AA	AA	AA	AA	AA	AA	AA
2017NC	89	13666(X)_F7-089-4	BB	BB	BB	BB	BB	BB	BB	BB	BB	BB	BB	BB	BB	AA	AA	AA	BB	BB	BB	BB	BB	BB	BB	BB	BB	BB	BB	BB	BB	BB	BB	BB	BB	BB	AA	-	AA	AA	AA	AA	AA	AA	AA	AA	AA	AA	AA
2017NC	91	13666(X)_F7-091-6	BB	BB	BB	BB	BB	BB	BB	BB	BB	BB	BB	BB	BB	AA	AA	AA	AA	AA	AA	AA	AA	AA	AA	AA	AA	AA	AA	AA	AA	AA	AA	AA	AA	AA	AA	AA	AA	AA	AA	AA	AA	AA	AA	AA	AA	AA	AA
2017NC	93	13666(X)_F7-093-1	AA	AA	AA	AA	AA	AA	AA	AA	AA	AA	AA	AA	AA	AA	AA	AA	BB	BB	BB	BB	BB	BB	BB	BB	BB	BB	BB	BB	BB	BB	BB	BB	BB	BB	BB	BB	BB	BB	BB	BB	BB	BB	BB	BB	BB	BB	BB
2017NC	94	13666(X)_F7-094-6	BB	BB	BB	AA	AA	AA	AA	AA	AA	AA	AA	AA	AA	AA	AA	AA	-	AA	AA	AA	AA	-	AA	BB	BB	BB	BB	BB	BB	BB	BB	BB	BB	BB	BB	BB	BB	BB	BB	BB	BB	BB	BB	BB	BB	BB	BB
2017NC	95	13666(X)_F7-095-6	AA	AA	AA	AA	AA	AA	AA	AA	AA	AA	AA	AA	AA	BB	BB	BB	BB	BB	BB	BB	BB	BB	BB	BB	BB	BB	BB	BB	BB	BB	BB	BB	BB	BB	BB	BB	BB	BB	BB	AA	AA	AA	AA	-	-	-	-
2017NC	97	13666(X)_F7-097-2	BB	BB	BB	BB	BB	BB	BB	BB	BB	BB	BB	BB	BB	AA	AA	AA	AA	AA	AA	AA	AA	AA	AA	AA	AA	BB	BB	BB	BB	BB	BB	BB	BB	BB	BB	BB	BB	BB	BB	BB	BB	BB	BB	BB	BB	BB	AA
2017NC	98	13666(X)_F7-098-4	BB	-	-	BB	BB	BB	-	BB	BB	BB	BB	BB	BB	BB	-	-	BB	BB	-	-	-	BB	BB	-	-	BB	BB	BB	BB	BB	-	BB	-	BB	BB	BB	-	BB	-	-	BB	BB	-	-	-	BB	BB
2017NC	99	13666(X)_F7-099-1	-	-	-	-	-	-	-	-	-	-	-	-	-	BB	BB	BB	BB	BB	BB	BB	BB	BB	BB	BB	BB	BB	BB	BB	BB	BB	BB	BB	BB	BB	BB	BB	BB	BB	BB	BB	BB	BB	BB	BB	BB	BB	BB
2017NC	100	13666(X)_F7-100-1	AA	AA	AA	AA	AA	AA	AA	AA	AA	AA	AA	AA	AA	AA	AA	AA	AA	AA	AA	AA	AA	AA	AA	AA	AA	AA	AA	AA	AA	AA	AA	AA	AA	AA	AA	AA	AA	AA	AA	AA	AA	AA	AA	AA	BB	BB	BB
2017NC	101	13666(X)_F7-101-6	BB	BB	BB	-	-	-	-	-	-	-	-	-	-	AA	AA	AA	AA	AA	AA	AA	AA	AA	AA	AA	AA	AA	AA	AA	AA	AA	AA	AA	AA	AA	AA	AA	AA	AA	AA	AA	AA	AA	AA	AA	AA	AA	AA
2017NC	102	13666(X)_F7-102-5	-	-	-	-	-	-	-	-	-	-	-	-	-	-	-	-	BB	BB	BB	BB	BB	BB	BB	BB	BB	BB	BB	BB	BB	BB	BB	BB	BB	BB	BB	BB	BB	BB	BB	BB	BB	BB	-	-	-	-	-
2017NC	103	13666(X)_F7-103-4	AA	AA	AA	AA	AA	AA	AA	AA	AA	AA	AA	AA	AA	AA	AA	AA	AA	AA	AA	AA	AA	AA	AA	AA	AA	AA	AA	AA	AA	AA	AA	AA	AA	AA	AA	AA	AA	AA	AA	AA	AA	AA	AA	AA	BB	BB	BB
2017NC	104	13666(X)_F7-104-3	AA	AA	AA	AA	AA	AA	AA	AA	AA	AA	AA	AA	AA	AA	AA	AA	BB	BB	BB	BB	BB	BB	BB	BB	BB	BB	BB	BB	BB	BB	BB	BB	BB	BB	BB	BB	BB	BB	BB	BB	BB	BB	BB	BB	BB	BB	BB
2017NC	105	13666(X)_F7-105-2	BB	-	-	-	AA	AA	-	-	-	AA	-	-	-	BB	-	-	-	BB	-	-	-	-	-	BB	BB	BB	BB	BB	BB	BB	BB	BB	BB	BB	BB	BB	BB	BB	BB	BB	BB	BB	BB	BB	BB	BB	BB
2017NC	106	13666(X)_F7-106-5	BB	BB	BB	BB	BB	BB	BB	BB	BB	BB	BB	BB	BB	AA	AA	AA	AA	AA	AA	AA	AA	AA	AA	AA	AA	AA	AA	AA	AA	AA	AA	AA	AA	AA	AA	AA	AA	AA	AA	AA	AA	AA	AA	AA	AA	AA	AA
2017NC	107	13666(X)_F7-107-3	-	-	-	-	-	-	-	-	-	-	-	-	-	-	BB	BB	BB	BB	BB	BB	BB	BB	BB	AA	AA	AA	AA	AA	AA	AA	AA	AA	AA	AA	AA	AA	AA	AA	AA	AA	AA	AA	AA	AA	AA	AA	AA
2017NC	108	13666(X)_F7-108-4	AA	AA	AA	AA	AA	AA	AA	AA	AA	AA	AA	AA	AA	BB	BB	BB	BB	BB	BB	BB	BB	BB	BB	BB	BB	BB	BB	BB	BB	BB	BB	BB	BB	BB	BB	BB	BB	BB	BB	BB	BB	BB	BB	BB	BB	BB	BB
2017NC	109	13666(X)_F7-109-5	-	-	-	-	-	-	-	-	-	-	-	-	AA	AA	AA	AA	AA	AA	AA	AA	AA	AA	AA	-	-	BB	BB	BB	BB	BB	BB	BB	BB	BB	BB	BB	BB	BB	BB	BB	BB	BB	BB	BB	BB	BB	BB
2017NC	110	13666(X)_F7-110-1	AA	AA	AA	AA	AA	AA	AA	AA	AA	AA	AA	AA	BB	BB	BB	BB	BB	BB	BB	BB	BB	BB	BB	BB	BB	BB	BB	BB	BB	BB	BB	BB	BB	BB	BB	BB	BB	BB	BB	AA	AA	AA	AA	AA	AA	AA	AA
2017NC	111	13666(X)_F7-111-4	AA	AA	AA	AA	AA	AA	AA	AA	AA	AA	AA	AA	AA	AA	AA	AA	AA	AA	AA	AA	AA	AA	AA	AA	AA	AA	AA	AA	AA	AA	AA	AA	AA	AA	BB	BB	BB	BB	BB	BB	BB	BB	BB	BB	BB	BB	BB
2017NC	112	13666(X)_F7-112-1	BB	BB	BB	BB	BB	BB	BB	BB	BB	BB	BB	BB	BB	-	BB	BB	-	-	-	-	-	-	-	-	-	-	-	-	-	-	-	-	-	-	-	-	-	-	-	-	-	-	-	-	-	AA	AA
2017NC	113	13666(X)_F7-113-1	AA	BB	BB	BB	BB	BB	BB	BB	BB	BB	BB	BB	BB	BB	BB	BB	BB	BB	BB	BB	BB	BB	BB	BB	BB	BB	BB	BB	BB	BB	BB	BB	BB	BB	BB	BB	BB	BB	BB	BB	BB	BB	BB	BB	BB	AA	AA
2017NC	114	13666(X)_F7-114-2	AA	AA	AA	AA	AA	AA	AA	AA	AA	AA	AA	AA	AA	BB	BB	BB	BB	BB	BB	BB	BB	BB	BB	AA	AA	AA	AA	AA	AA	AA	AA	AA	AA	AA	AA	AA	AA	AA	AA	AA	AA	AA	AA	AA	AA	AA	AA
2017NC	116	13666(X)_F7-116-3	AA	AA	AA	AA	AA	AA	AA	AA	AA	AA	AA	AA	AA	AA	AA	AA	AA	AA	AA	AA	AA	AA	AA	AA	AA	AA	AA	AA	AA	AA	AA	AA	AA	AA	AA	AA	AA	AA	AA	AA	AA	AA	AA	AA	AA	AA	AA
2017NC	117	13666(X)_F7-117-4	BB	BB	BB	BB	BB	BB	BB	BB	BB	BB	BB	BB	BB	BB	BB	BB	BB	BB	BB	BB	BB	BB	BB	BB	BB	BB	BB	BB	BB	BB	BB	BB	BB	BB	BB	BB	BB	BB	BB	BB	BB	BB	BB	BB	BB	BB	BB
2017NC	118	13666(X)_F7-118-1	AA	AA	AA	AA	AA	AA	AA	AA	AA	AA	AA	AA	AA	BB	BB	BB	BB	BB	BB	BB	BB	BB	BB	BB	BB	BB	BB	BB	BB	BB	BB	BB	BB	BB	BB	BB	BB	BB	BB	BB	BB	BB	BB	BB	BB	BB	BB
2017NC	119	13666(X)_F7-119-1	BB	BB	BB	BB	BB	BB	BB	BB	BB	BB	BB	BB	BB	-	BB	BB	BB	BB	BB	BB	BB	BB	BB	BB	BB	BB	BB	BB	BB	BB	BB	BB	BB	BB	BB	BB	BB	BB	BB	BB	BB	BB	BB	BB	BB	BB	BB
2017NC	121	13666(X)_F7-121-1	BB	BB	BB	AA	AA	AA	AA	AA	AA	AA	AA	AA	AA	BB	BB	BB	BB	BB	BB	BB	BB	BB	BB	BB	BB	BB	BB	BB	BB	BB	BB	BB	BB	BB	BB	BB	BB	BB	BB	BB	BB	BB	BB	BB	BB	BB	BB
2017NC	122	13666(X)_F7-122-1	BB	BB	BB	BB	BB	BB	BB	BB	BB	BB	BB	BB	BB	BB	BB	BB	BB	BB	BB	BB	BB	BB	BB	BB	BB	BB	BB	BB	BB	BB	BB	BB	BB	BB	BB	BB	BB	BB	BB	BB	BB	BB	BB	BB	BB	BB	BB
2017NC	123	13666(X)_F7-123-3	BB	BB	BB	-	-	-	-	-	-	-	AA	AA	AA	BB	BB	BB	BB	BB	BB	BB	BB	BB	BB	BB	BB	BB	BB	BB	BB	BB	BB	BB	BB	BB	BB	BB	BB	BB	BB	BB	BB	BB	AA	AA	AA	AA	AA
2017NC	124	13666(X)_F7-124-5	BB	BB	BB	BB	BB	BB	BB	BB	BB	BB	BB	BB	BB	-	-	-	-	-	-	-	-	-	-	-	-	-	-	-	-	-	-	-	-	-	-	-	-	-	-	-	-	-	BB	BB	BB	BB	BB
2017NC	125	13666(X)_F7-125-1	AA	AA	AA	AA	AA	AA	AA	AA	AA	AA	AA	AA	AA	AA	AA	AA	AA	AA	AA	AA	AA	AA	AA	AA	AA	AA	AA	AA	AA	AA	AA	AA	AA	AA	-	BB	BB	BB	BB	BB	BB	BB	-	-	-	-	-
2017NC	126	13666(X)_F7-126-2	BB	BB	BB	BB	BB	BB	BB	BB	BB	BB	BB	BB	BB	AA	AA	AA	AA	AA	AA	AA	AA	AA	AA	AA	AA	AA	AA	AA	AA	AA	AA	-	AA	AA	AA	AA	AA	AA	AA	AA	AA	AA	AA	AA	-	AA	AA
2017NC	127	13666(X)_F7-127-4	AA	AA	AA	AA	AA	AA	AA	AA	AA	AA	AA	AA	AA	BB	BB	BB	BB	BB	BB	BB	BB	BB	BB	BB	BB	BB	BB	BB	BB	BB	BB	BB	BB	BB	BB	BB	BB	BB	BB	BB	BB	BB	BB	BB	BB	BB	BB
2017NC	128	13666(X)_F7-128-5	AA	AA	AA	BB	BB	BB	BB	BB	BB	BB	BB	BB	BB	AA	AA	AA	AA	AA	AA	AA	AA	AA	AA	AA	AA	AA	AA	AA	AA	AA	AA	AA	AA	AA	AA	AA	AA	AA	AA	AA	AA	AA	AA	AA	AA	AA	AA
2017NC	129	13666(X)_F7-129-1	BB	BB	BB	AA	AA	AA	AA	AA	AA	AA	AA	AA	AA	AA	AA	AA	AA	AA	AA	AA	AA	AA	AA	AA	AA	AA	AA	AA	AA	AA	AA	AA	AA	AA	AA	AA	AA	AA	AA	AA	AA	AA	AA	AA	AA	AA	AA
2017NC	130	13666(X)_F7-130-3	BB	BB	BB	BB	BB	BB	BB	BB	BB	BB	BB	BB	BB	BB	BB	BB	BB	BB	BB	BB	BB	BB	BB	BB	BB	BB	BB	BB	BB	BB	BB	BB	BB	BB	BB	BB	BB	BB	BB	BB	BB	BB	BB	BB	BB	BB	BB
2017NC	131	13666(X)_F7-131-2	AA	AA	AA	AA	AA	AA	AA	AA	AA	AA	AA	AA	AA	-	-	-	AA	-	AA	-	-	AA	-	-	-	AA	AA	-	AA	AA	AA	-	-	AA	AA	AA	AA	AA	AA	AA	AA	AA	AA	AA	AA	AA	AA
2017NC	132	13666(X)_F7-132-1	-	-	-	-	-	-	-	-	-	-	-	-	-	AA	AA	AA	BB	BB	BB	BB	BB	BB	BB	BB	BB	BB	BB	BB	BB	BB	BB	BB	BB	BB	AA	AA	AA	AA	AA	AA	AA	AA	AA	AA	AA	AA	AA
2017NC	133	13666(X)_F7-133-5	AA	BB	BB	BB	BB	BB	BB	BB	BB	BB	BB	BB	BB	BB	BB	BB	BB	BB	BB	BB	BB	BB	BB	BB	BB	BB	BB	BB	BB	BB	BB	BB	BB	BB	BB	BB	BB	BB	BB	BB	BB	BB	BB	BB	BB	BB	BB
2017NC	134	13666(X)_F7-134-4	AA	BB	BB	BB	BB	BB	BB	BB	BB	BB	BB	BB	BB	BB	BB	BB	BB	BB	BB	BB	BB	BB	BB	BB	BB	BB	BB	BB	BB	BB	BB	BB	BB	BB	BB	BB	BB	BB	BB	BB	BB	BB	BB	BB	BB	BB	BB
2017NC	136	13666(X)_F7-136-3	BB	BB	BB	BB	BB	BB	BB	BB	BB	BB	BB	BB	BB	AA	AA	AA	AA	AA	AA	AA	AA	AA	AA	-	-	-	-	-	-	-	-	-	-	-	-	-	-	-	-	-	-	-	-	-	-	-	-
2017NC	137	13666(X)_F7-137-4	BB	BB	BB	AA	AA	AA	AA	AA	AA	AA	AA	AA	AA	AA	AA	AA	-	-	-	-	-	-	-	AA	AA	AA	AA	AA	AA	AA	AA	AA	AA	AA	AA	AA	AA	AA	AA	AA	AA	AA	AA	AA	AA	AA	AA
2017NC	138	13666(X)_F7-138-4	AA	AA	AA	AA	AA	AA	AA	AA	AA	AA	AA	AA	AA	-	BB	BB	BB	BB	BB	BB	BB	BB	BB	BB	BB	BB	BB	BB	BB	BB	BB	BB	BB	BB	BB	BB	BB	BB	BB	BB	BB	BB	BB	BB	BB	-	-
2017NC	139	13666(X)_F7-139-1	AA	-	-	-	-	-	-	-	-	-	-	-	-	BB	BB	BB	BB	BB	BB	BB	BB	BB	BB	BB	BB	BB	BB	BB	BB	BB	BB	BB	BB	BB	BB	-	-	-	-	-	-	-	-	AA	AA	AA	AA
2017NC	140	13666(X)_F7-140-1	AA	AA	AA	AA	AA	AA	AA	AA	AA	AA	AA	AA	AA	BB	BB	BB	BB	BB	BB	BB	BB	BB	BB	BB	BB	BB	BB	BB	BB	BB	BB	BB	BB	BB	BB	AA	AA	AA	AA	AA	AA	AA	AA	AA	AA	AA	AA
2017NC	141	13666(X)_F7-141-3	AA	AA	AA	AA	AA	AA	AA	AA	AA	AA	AA	AA	AA	AA	AA	AA	AA	AA	AA	AA	AA	AA	AA	AA	AA	AA	AA	AA	AA	AA	AA	AA	AA	AA	AA	AA	AA	AA	AA	AA	AA	AA	AA	AA	AA	AA	AA
2017NC	142	13666(X)_F7-142-4	BB	BB	BB	BB	BB	BB	BB	BB	BB	BB	BB	BB	BB	-	-	-	-	-	-	-	-	-	-	-	-	-	-	-	-	-	-	-	-	-	-	-	-	-	-	-	-	-	-	-	-	-	-
2017NC	143	13666(X)_F7-143-1	BB	BB	BB	AA	AA	AA	AA	AA	AA	AA	AA	AA	AA	BB	BB	BB	BB	BB	BB	BB	BB	BB	BB	BB	BB	BB	BB	BB	BB	BB	BB	BB	BB	BB	BB	BB	BB	BB	BB	BB	BB	BB	AA	AA	AA	AA	AA
2017NC	144	13666(X)_F7-144-4	-	-	-	-	-	-	-	-	-	-	-	-	-	AA	AA	AA	AA	AA	AA	AA	AA	AA	AA	AA	AA	AA	AA	AA	AA	AA	AA	AA	AA	AA	AA	AA	AA	AA	AA	AA	AA	AA	AA	AA	AA	AA	AA
2017NC	146	13666(X)_F7-146-2	AA	AA	AA	AA	AA	AA	AA	AA	AA	AA	AA	AA	AA	BB	BB	BB	BB	BB	BB	BB	BB	BB	BB	BB	BB	BB	BB	BB	BB	BB	BB	BB	BB	BB	BB	BB	BB	BB	BB	AA	AA	AA	-	-	-	-	-
2017NC	147	13666(X)_F7-147-6	BB	BB	BB	BB	BB	BB	BB	BB	BB	BB	BB	BB	-	AA	AA	AA	AA	AA	AA	AA	AA	AA	AA	AA	AA	AA	AA	AA	AA	AA	AA	AA	AA	AA	AA	AA	AA	AA	AA	AA	AA	AA	AA	AA	BB	BB	BB
2017NC	148	13666(X)_F7-148-1	BB	BB	BB	BB	BB	BB	BB	BB	BB	BB	BB	BB	BB	BB	BB	BB	BB	BB	BB	BB	BB	BB	BB	BB	BB	BB	BB	BB	BB	BB	BB	BB	BB	BB	BB	BB	BB	BB	BB	BB	BB	BB	BB	BB	BB	BB	BB
2017NC	149	13666(X)_F7-149-2	BB	BB	BB	BB	BB	BB	BB	BB	BB	BB	BB	BB	BB	BB	BB	BB	BB	BB	BB	BB	BB	BB	BB	BB	BB	BB	BB	BB	BB	BB	BB	BB	BB	BB	BB	BB	BB	BB	BB	BB	BB	BB	BB	BB	BB	BB	BB
2017NC	150	13666(X)_F7-150-4	AA	AA	AA	AA	AA	AA	AA	AA	AA	AA	AA	AA	AA	AA	AA	AA	AA	AA	AA	AA	AA	AA	AA	AA	AA	AA	AA	AA	AA	AA	AA	AA	AA	AA	AA	AA	AA	AA	AA	AA	AA	AA	AA	AA	AA	AA	AA
2017NC	151	13666(X)_F7-151-2	AA	AA	AA	AA	AA	AA	AA	AA	AA	AA	AA	AA	AA	BB	BB	BB	BB	BB	BB	BB	BB	BB	BB	BB	BB	BB	BB	BB	BB	BB	BB	BB	BB	BB	BB	BB	BB	BB	BB	BB	BB	BB	BB	BB	BB	BB	BB
2017NC	152	13666(X)_F7-152-2	AA	AA	AA	AA	AA	AA	AA	AA	AA	AA	AA	AA	AA	AA	AA	AA	AA	AA	AA	AA	AA	AA	AA	AA	AA	AA	AA	AA	AA	AA	AA	AA	AA	AA	AA	AA	AA	AA	AA	AA	AA	AA	AA	AA	AA	AA	AA
2017NC	153	13666(X)_F7-153-5	AA	AA	AA	AA	AA	AA	AA	AA	AA	AA	AA	AA	AA	AA	AA	AA	AA	AA	AA	AA	AA	AA	AA	AA	AA	AA	AA	AA	AA	AA	AA	AA	AA	AA	AA	AA	AA	AA	AA	AA	AA	AA	AA	AA	AA	AA	AA
2017NC	154	13666(X)_F7-154-3	AA	AA	AA	AA	AA	AA	AA	AA	AA	AA	AA	AA	AA	-	-	-	-	-	-	-	-	-	-	AA	AA	AA	AA	AA	AA	AA	AA	AA	AA	AA	AA	AA	AA	AA	AA	AA	AA	AA	AA	AA	AA	AA	AA
2017NC	155	13666(X)_F7-155-4	-	-	-	-	-	-	-	-	-	-	-	-	-	AA	AA	AA	AA	AA	AA	AA	AA	AA	AA	AA	AA	AA	AA	AA	AA	AA	AA	AA	AA	AA	AA	AA	AA	AA	AA	AA	AA	AA	AA	AA	AA	AA	AA
2017NC	156	13666(X)_F7-156-1	BB	-	-	-	-	-	-	-	-	-	-	-	-	-	-	-	-	-	-	-	-	-	-	BB	BB	BB	BB	BB	BB	BB	BB	BB	BB	BB	BB	BB	BB	BB	BB	BB	BB	BB	BB	BB	BB	BB	BB
2017NC	157	13666(X)_F7-157-1	BB	BB	BB	BB	BB	BB	BB	BB	BB	BB	BB	AA	BB	-	-	BB	BB	BB	BB	BB	BB	BB	BB	BB	BB	BB	BB	BB	BB	BB	BB	BB	BB	BB	BB	BB	BB	BB	BB	BB	BB	BB	BB	BB	BB	BB	AA
2017NC	158	13666(X)_F7-158-4	AA	AA	AA	BB	BB	BB	BB	BB	BB	BB	BB	BB	BB	AA	AA	AA	BB	BB	BB	BB	BB	BB	BB	BB	BB	BB	BB	BB	BB	BB	BB	BB	BB	BB	BB	BB	BB	BB	BB	BB	BB	BB	BB	BB	BB	BB	BB
2017NC	159	13666(X)_F7-159-3	BB	BB	BB	BB	BB	BB	BB	BB	BB	BB	BB	BB	BB	-	-	-	-	-	-	-	-	-	-	-	-	-	AA	-	AA	AA	AA	-	AA	-	AA	AA	AA	AA	AA	AA	AA	AA	BB	BB	BB	BB	BB
2017NC	160	13666(X)_F7-160-3	AA	AA	AA	AA	AA	AA	AA	AA	AA	AA	AA	AA	AA	AA	AA	AA	AA	AA	AA	AA	AA	AA	AA	AA	AA	AA	AA	AA	AA	AA	AA	AA	AA	AA	AA	AA	AA	AA	AA	AA	AA	AA	AA	AA	AA	AA	AA
2017NC	161	13666(X)_F7-161-1	BB	BB	BB	BB	BB	BB	BB	BB	BB	BB	BB	BB	BB	AA	AA	AA	AA	AA	AA	AA	AA	AA	AA	AA	AA	AA	AA	AA	AA	AA	AA	AA	AA	AA	AA	AA	AA	AA	AA	AA	AA	AA	AA	AA	AA	AA	AA
2017NC	162	13666(X)_F7-162-5	AA	AA	AA	AA	AA	AA	AA	AA	AA	AA	AA	AA	AA	-	AA	AA	AA	AA	AA	AA	AA	AA	AA	AA	AA	AA	AA	AA	AA	AA	AA	AA	AA	AA	AA	AA	AA	AA	AA	AA	AA	AA	AA	AA	AA	AA	AA
2017NC	163	13666(X)_F7-163-4	BB	BB	BB	AA	AA	AA	AA	AA	AA	AA	AA	AA	AA	AA	AA	AA	AA	AA	AA	AA	AA	AA	AA	AA	AA	AA	AA	AA	AA	AA	AA	AA	AA	AA	AA	AA	AA	AA	AA	AA	AA	AA	AA	AA	AA	AA	AA
2017NC	164	13666(X)_F7-164-5	AA	AA	AA	AA	AA	AA	AA	AA	AA	AA	AA	AA	AA	AA	AA	AA	AA	AA	AA	AA	AA	AA	AA	AA	AA	AA	AA	AA	AA	AA	AA	AA	AA	AA	AA	AA	AA	AA	AA	AA	AA	AA	AA	AA	AA	AA	AA
2017NC	165	13666(X)_F7-165-4	-	-	-	-	-	-	-	-	-	-	-	-	-	BB	BB	BB	BB	BB	BB	BB	BB	BB	BB	BB	BB	BB	BB	BB	BB	BB	BB	BB	BB	BB	BB	BB	BB	BB	BB	BB	BB	BB	BB	BB	BB	BB	BB
2017NC	166	13666(X)_F7-166-1	AA	AA	AA	AA	AA	AA	AA	AA	AA	AA	AA	AA	AA	BB	BB	BB	BB	BB	BB	BB	BB	BB	BB	BB	BB	BB	BB	BB	BB	BB	BB	BB	BB	BB	BB	BB	BB	BB	BB	BB	BB	BB	BB	BB	BB	BB	BB
2017NC	167	13666(X)_F7-167-2	BB	BB	BB	BB	BB	BB	BB	BB	BB	BB	-	-	-	BB	BB	BB	BB	BB	BB	BB	BB	BB	BB	BB	BB	BB	BB	BB	BB	BB	BB	BB	BB	BB	BB	BB	BB	BB	BB	BB	BB	BB	BB	BB	BB	BB	BB
2017NC	168	13666(X)_F7-168-3	AA	BB	BB	BB	BB	BB	BB	BB	BB	BB	BB	BB	BB	BB	BB	BB	BB	BB	BB	BB	BB	BB	BB	BB	BB	BB	BB	BB	BB	-	BB	BB	BB	BB	BB	BB	BB	BB	BB	BB	BB	BB	BB	BB	BB	BB	BB
2017NC	169	13666(X)_F7-169-4	BB	BB	BB	AA	AA	AA	AA	AA	AA	AA	AA	AA	AA	BB	BB	BB	BB	BB	BB	BB	BB	BB	BB	BB	BB	BB	BB	BB	BB	BB	BB	BB	BB	BB	BB	BB	BB	BB	BB	BB	BB	BB	BB	BB	BB	BB	BB
2017NC	170	13666(X)_F7-170-5	AA	BB	BB	BB	BB	BB	BB	BB	BB	BB	BB	BB	BB	AA	-	-	-	-	-	-	-	-	-	BB	BB	BB	BB	BB	BB	BB	BB	BB	BB	BB	BB	BB	BB	BB	BB	BB	BB	BB	BB	BB	BB	BB	BB
2017NC	171	13666(X)_F7-171-4	AA	BB	BB	BB	BB	BB	BB	BB	BB	BB	BB	BB	BB	BB	BB	BB	BB	BB	BB	BB	BB	BB	BB	BB	BB	BB	BB	BB	BB	BB	BB	BB	BB	BB	BB	BB	BB	BB	BB	BB	BB	BB	BB	BB	BB	BB	BB
2017NC	172	13666(X)_F7-172-2	AA	AA	AA	AA	AA	AA	AA	AA	AA	AA	AA	AA	AA	AA	AA	AA	BB	BB	BB	BB	BB	BB	BB	BB	BB	BB	-	-	-	-	-	-	-	-	-	-	-	-	-	-	-	-	-	-	-	-	-
2017NC	173	13666(X)_F7-173-2	BB	BB	BB	BB	BB	BB	BB	BB	BB	BB	BB	BB	BB	AA	AA	AA	AA	AA	AA	AA	AA	AA	AA	AA	AA	AA	AA	AA	AA	AA	AA	AA	AA	AA	AA	AA	AA	AA	AA	AA	AA	AA	AA	AA	BB	BB	BB
2017NC	174	13666(X)_F7-174-5	BB	BB	BB	BB	BB	BB	BB	BB	BB	BB	BB	BB	BB	AA	AA	AA	AA	AA	AA	AA	AA	AA	AA	BB	BB	BB	BB	BB	BB	BB	BB	BB	BB	BB	BB	BB	BB	BB	BB	BB	BB	BB	BB	BB	BB	BB	BB
2017NC	175	13666(X)_F7-175-1	AA	AA	AA	AA	AA	AA	AA	AA	AA	AA	AA	AA	AA	BB	BB	BB	BB	BB	BB	BB	BB	BB	BB	BB	BB	BB	BB	BB	BB	BB	BB	BB	BB	BB	AA	AA	AA	AA	AA	AA	AA	AA	AA	-	-	-	BB
2017NC	176	13666(X)_F7-176-5	AA	AA	AA	AA	AA	AA	AA	AA	AA	AA	AA	AA	AA	AA	AA	AA	BB	BB	BB	BB	BB	BB	BB	BB	BB	BB	BB	BB	BB	BB	BB	BB	BB	BB	AA	AA	AA	AA	AA	AA	AA	AA	AA	AA	AA	AA	AA
2017NC	178	13666(X)_F7-178-3	AA	AA	AA	AA	AA	AA	AA	AA	AA	AA	AA	AA	AA	AA	AA	AA	BB	BB	BB	BB	BB	BB	BB	BB	BB	BB	-	-	-	-	-	-	-	-	-	-	-	-	-	-	-	-	-	-	-	-	-
2017NC	179	13666(X)_F7-179-6	BB	BB	BB	BB	BB	BB	BB	BB	BB	BB	BB	BB	BB	AA	AA	AA	AA	AA	AA	AA	AA	AA	AA	AA	AA	AA	AA	AA	AA	AA	AA	AA	AA	AA	AA	AA	AA	AA	AA	AA	AA	AA	AA	AA	AA	AA	AA
2017NC	180	13666(X)_F7-180-1	AA	AA	AA	AA	AA	AA	AA	AA	AA	AA	AA	AA	AA	AA	AA	-	-	-	-	-	-	-	-	-	-	-	-	-	-	-	-	-	-	-	AA	AA	AA	AA	AA	AA	AA	AA	AA	AA	AA	AA	AA
2017NC	181	13666(X)_F7-181-6	AA	AA	AA	AA	AA	AA	AA	AA	AA	AA	AA	AA	BB	BB	BB	BB	BB	BB	BB	BB	BB	BB	BB	BB	BB	BB	BB	BB	BB	BB	BB	BB	BB	BB	BB	BB	BB	BB	BB	BB	BB	BB	BB	BB	BB	BB	BB
2017NC	182	13666(X)_F7-182-2	BB	BB	BB	BB	BB	BB	BB	BB	BB	BB	BB	BB	BB	AA	AA	AA	AA	AA	AA	AA	AA	AA	AA	BB	BB	BB	BB	BB	BB	BB	BB	BB	BB	BB	BB	BB	BB	BB	BB	BB	BB	BB	BB	BB	BB	BB	BB
2017NC	183	13666(X)_F7-183-2	BB	BB	BB	BB	BB	BB	BB	BB	BB	BB	BB	BB	BB	AA	AA	AA	AA	AA	AA	AA	AA	AA	AA	BB	BB	BB	BB	BB	BB	BB	BB	BB	BB	BB	BB	BB	BB	BB	BB	BB	BB	BB	BB	BB	BB	BB	BB
2017NC	184	13666(X)_F7-184-5	AA	AA	AA	AA	AA	AA	AA	AA	AA	AA	AA	AA	AA	-	-	-	BB	BB	BB	BB	BB	BB	BB	BB	BB	BB	AA	AA	AA	AA	AA	AA	AA	AA	AA	AA	AA	AA	AA	AA	AA	AA	AA	AA	AA	AA	AA
2017NC	185	13666(X)_F7-185-5	BB	BB	BB	BB	BB	BB	BB	BB	BB	BB	BB	BB	BB	BB	AA	AA	AA	AA	AA	AA	AA	AA	AA	AA	AA	AA	AA	AA	AA	AA	AA	AA	AA	AA	AA	AA	AA	AA	AA	AA	AA	AA	BB	BB	BB	BB	BB
2017NC	186	13666(X)_F7-186-3	AA	AA	AA	AA	AA	AA	AA	AA	AA	AA	AA	AA	AA	-	-	-	-	-	-	-	-	-	-	-	-	-	-	-	-	-	-	-	-	-	-	-	-	-	-	-	-	-	BB	BB	BB	BB	BB
2017NC	187	13666(X)_F7-187-2	AA	AA	AA	AA	AA	AA	AA	AA	AA	AA	AA	AA	BB	AA	AA	AA	AA	AA	AA	AA	AA	AA	AA	-	-	-	-	-	-	-	-	-	-	-	BB	BB	BB	BB	BB	BB	BB	BB	BB	BB	BB	BB	BB
2017NC	187	13666(X)_F7-187-4	AA	AA	AA	AA	AA	AA	AA	AA	AA	AA	AA	AA	BB	AA	AA	AA	AA	AA	AA	AA	AA	AA	AA	-	-	-	-	-	-	-	-	-	-	-	BB	BB	BB	BB	BB	BB	BB	BB	BB	BB	BB	BB	BB
2017NC	188	13666(X)_F7-188-4	BB	BB	BB	BB	BB	BB	BB	BB	BB	BB	AA	AA	-	BB	BB	BB	BB	BB	BB	BB	BB	BB	BB	BB	BB	BB	BB	BB	BB	BB	BB	BB	BB	BB	BB	BB	BB	BB	BB	BB	BB	BB	BB	BB	BB	BB	BB
2017NC	189	13666(X)_F7-189-2	BB	BB	BB	BB	BB	BB	BB	BB	BB	BB	BB	BB	BB	BB	BB	BB	BB	BB	BB	BB	BB	BB	BB	BB	BB	BB	BB	BB	BB	BB	BB	BB	BB	BB	BB	BB	BB	BB	BB	BB	BB	BB	BB	BB	BB	BB	BB
2017NC	190	13666(X)_F7-190-6	AA	AA	AA	AA	AA	AA	AA	AA	AA	AA	AA	AA	AA	BB	BB	BB	BB	BB	BB	BB	BB	BB	BB	BB	BB	BB	BB	BB	BB	BB	BB	BB	BB	BB	BB	BB	BB	BB	BB	-	-	-	-	-	AA	AA	AA
2017NC	191	13666(X)_F7-191-1	BB	BB	BB	BB	BB	BB	BB	BB	BB	BB	BB	BB	BB	BB	BB	-	BB	BB	-	BB	BB	BB	BB	-	BB	BB	BB	BB	BB	-	BB	BB	BB	BB	BB	BB	BB	BB	BB	-	BB	BB	-	-	-	BB	BB
2017NC	192	13666(X)_F7-192-2	BB	BB	BB	BB	BB	BB	BB	BB	BB	BB	BB	BB	BB	AA	AA	AA	AA	AA	AA	AA	AA	AA	AA	AA	AA	AA	AA	AA	AA	AA	AA	AA	AA	AA	AA	AA	AA	AA	AA	AA	AA	AA	AA	AA	AA	AA	AA
2017NC	193	13666(X)_F7-193-3	AA	AA	AA	AA	AA	AA	AA	AA	AA	AA	AA	AA	AA	BB	BB	BB	BB	BB	BB	BB	BB	BB	BB	-	-	-	-	-	-	-	-	-	-	-	-	-	-	-	-	-	-	-	-	AA	AA	AA	AA
2017NC	194	13666(X)_F7-194-3	AA	AA	AA	AA	AA	AA	AA	AA	AA	AA	AA	AA	AA	AA	AA	AA	AA	AA	AA	AA	AA	AA	AA	AA	AA	AA	AA	AA	AA	AA	AA	AA	AA	AA	AA	AA	AA	AA	AA	AA	AA	AA	AA	AA	BB	BB	BB
2017NC	195	13666(X)_F7-195-5	BB	BB	BB	BB	BB	BB	BB	BB	BB	BB	BB	BB	BB	BB	BB	BB	BB	BB	BB	BB	BB	BB	BB	BB	BB	BB	BB	BB	BB	BB	BB	BB	BB	BB	BB	BB	BB	BB	BB	BB	BB	BB	BB	BB	BB	BB	BB
2017NC	196	13666(X)_F7-196-3	AA	AA	AA	AA	AA	AA	AA	AA	AA	AA	AA	AA	AA	AA	AA	AA	BB	AA	AA	AA	AA	AA	AA	AA	AA	AA	AA	AA	AA	AA	AA	AA	AA	AA	AA	AA	AA	AA	AA	AA	AA	AA	AA	AA	AA	AA	AA
2017NC	199	13666(X)_F7-199-4	-	-	-	-	-	-	-	-	-	-	BB	BB	BB	AA	AA	AA	AA	AA	AA	AA	AA	AA	AA	BB	BB	BB	BB	BB	BB	BB	BB	BB	BB	BB	BB	BB	BB	BB	BB	BB	BB	BB	BB	BB	BB	BB	BB
2017NC	200	13666(X)_F7-200-6	BB	BB	BB	BB	BB	BB	BB	BB	BB	BB	BB	BB	BB	-	BB	BB	BB	BB	BB	BB	BB	BB	BB	-	-	-	-	-	-	-	-	-	-	-	-	-	-	-	-	-	-	-	-	-	-	-	-
2017NC	201	13666(X)_F7-201-3	AA	AA	AA	AA	AA	AA	AA	AA	AA	AA	AA	AA	AA	BB	BB	BB	BB	BB	BB	BB	BB	BB	BB	BB	BB	BB	BB	BB	BB	BB	BB	BB	BB	BB	BB	BB	BB	BB	BB	BB	BB	BB	BB	BB	BB	BB	BB
2017NC	202	13666(X)_F7-202-5	AA	AA	AA	AA	AA	AA	AA	AA	AA	AA	AA	AA	AA	BB	BB	BB	BB	BB	BB	BB	BB	BB	BB	BB	BB	BB	AA	AA	AA	AA	AA	AA	AA	AA	AA	AA	AA	AA	AA	AA	AA	AA	AA	AA	AA	AA	AA
2017NC	203	13666(X)_F7-203-5	AA	AA	AA	AA	AA	AA	AA	AA	AA	AA	AA	AA	AA	AA	AA	AA	AA	AA	AA	AA	AA	AA	AA	AA	AA	AA	AA	AA	AA	AA	AA	AA	AA	AA	AA	AA	AA	AA	AA	AA	AA	AA	AA	AA	AA	AA	AA
2017NC	204	13666(X)_F7-204-5	-	-	-	AA	AA	AA	AA	AA	AA	AA	AA	AA	AA	AA	-	-	-	-	-	-	-	-	-	-	-	-	-	-	-	-	-	-	-	-	-	-	-	-	-	-	-	-	-	-	-	-	-
2017NC	205	13666(X)_F7-205-5	AA	AA	AA	AA	AA	AA	AA	AA	AA	AA	AA	AA	AA	AA	AA	AA	AA	AA	AA	AA	AA	AA	AA	AA	AA	AA	AA	AA	AA	AA	AA	AA	AA	AA	AA	AA	AA	AA	AA	AA	AA	AA	AA	AA	BB	BB	BB
2017NC	206	13666(X)_F7-206-3	AA	AA	AA	AA	AA	AA	AA	AA	AA	AA	AA	AA	AA	AA	AA	AA	AA	AA	AA	AA	AA	AA	AA	AA	AA	AA	AA	AA	AA	AA	AA	AA	AA	AA	BB	BB	BB	BB	BB	BB	BB	BB	BB	BB	BB	BB	BB
2017NC	207	13666(X)_F7-207-3	-	-	-	AA	AA	AA	AA	AA	AA	AA	AA	AA	AA	BB	BB	BB	BB	BB	BB	BB	BB	BB	BB	BB	BB	BB	BB	BB	BB	BB	BB	BB	BB	BB	BB	BB	BB	BB	BB	BB	BB	BB	BB	BB	BB	BB	BB
2017NC	208	13666(X)_F7-208-3	AA	AA	AA	AA	AA	AA	AA	AA	AA	AA	AA	AA	AA	AA	AA	AA	-	-	-	-	-	-	-	-	-	-	-	-	-	-	-	-	-	-	-	-	-	-	-	-	-	-	-	-	BB	BB	BB
2017NC	209	13666(X)_F7-209-5	BB	BB	BB	BB	BB	BB	BB	BB	BB	BB	AA	AA	AA	AA	AA	AA	BB	BB	BB	BB	BB	BB	BB	BB	BB	BB	BB	BB	BB	BB	BB	BB	BB	BB	BB	BB	BB	BB	BB	BB	BB	BB	BB	AA	AA	AA	AA
2017NC	210	13666(X)_F7-210-5	AA	AA	AA	AA	AA	AA	AA	AA	AA	AA	AA	AA	AA	BB	BB	BB	BB	BB	BB	BB	BB	BB	BB	BB	BB	BB	BB	BB	BB	BB	BB	BB	BB	BB	BB	BB	BB	BB	BB	AA	AA	AA	AA	AA	AA	AA	AA
2017NC	211	13666(X)_F7-211-3	AA	AA	AA	AA	AA	AA	AA	AA	AA	AA	AA	AA	AA	AA	AA	AA	AA	AA	AA	AA	AA	AA	AA	AA	AA	AA	AA	AA	AA	AA	AA	AA	AA	AA	AA	AA	AA	AA	AA	AA	AA	AA	AA	AA	AA	AA	AA
2017NC	212	13666(X)_F7-212-1	AA	AA	AA	AA	AA	AA	AA	AA	AA	AA	AA	AA	-	BB	BB	BB	BB	BB	BB	BB	BB	BB	BB	BB	BB	BB	BB	BB	BB	BB	BB	BB	BB	BB	BB	BB	BB	BB	BB	AA	AA	AA	AA	AA	AA	AA	AA
2017NC	213	13666(X)_F7-213-4	AA	AA	AA	AA	AA	AA	AA	AA	AA	AA	AA	AA	AA	AA	AA	AA	AA	AA	AA	AA	AA	AA	AA	AA	AA	AA	AA	AA	AA	AA	AA	AA	AA	AA	AA	AA	AA	AA	AA	AA	AA	AA	AA	AA	AA	AA	AA
2017NC	214	13666(X)_F7-214-6	AA	AA	AA	AA	AA	AA	AA	AA	AA	AA	AA	AA	AA	BB	BB	BB	BB	BB	BB	BB	BB	BB	BB	BB	BB	BB	BB	BB	BB	BB	BB	BB	BB	BB	BB	BB	BB	BB	BB	AA	AA	AA	-	-	-	-	-
2017NC	215	13666(X)_F7-215-4	BB	BB	BB	BB	BB	BB	BB	BB	BB	BB	BB	BB	BB	AA	AA	AA	AA	AA	AA	AA	AA	AA	AA	AA	AA	AA	AA	AA	AA	AA	AA	AA	AA	AA	AA	AA	AA	AA	AA	AA	AA	AA	AA	AA	AA	AA	AA
2017NC	216	13666(X)_F7-216-1	BB	BB	BB	BB	BB	BB	BB	BB	BB	BB	BB	BB	BB	AA	AA	AA	AA	AA	AA	AA	AA	AA	AA	AA	AA	AA	AA	AA	AA	AA	AA	AA	AA	AA	AA	AA	AA	AA	AA	AA	AA	AA	AA	AA	AA	AA	AA
2017NC	217	13666(X)_F7-217-3	AA	AA	AA	AA	AA	AA	AA	AA	AA	AA	AA	AA	AA	AA	AA	AA	AA	AA	AA	AA	AA	AA	AA	AA	AA	AA	AA	AA	AA	AA	AA	AA	AA	AA	AA	AA	AA	AA	AA	AA	AA	AA	AA	AA	AA	AA	AA
2017NC	218	13666(X)_F7-218-4	AA	AA	AA	AA	AA	AA	AA	AA	AA	AA	AA	AA	AA	AA	AA	AA	AA	AA	AA	AA	AA	AA	AA	AA	AA	AA	AA	AA	AA	AA	AA	AA	AA	AA	AA	AA	AA	AA	AA	AA	AA	AA	AA	AA	AA	AA	AA
2017NC	219	13666(X)_F7-219-1	AA	AA	AA	AA	AA	AA	AA	AA	AA	AA	AA	AA	AA	AA	AA	AA	-	-	-	-	-	-	-	BB	BB	BB	BB	BB	BB	BB	BB	BB	BB	BB	BB	BB	BB	BB	AA	AA	AA	AA	AA	AA	AA	AA	AA
2017NC	220	13666(X)_F7-220-3	AA	AA	AA	AA	AA	AA	AA	AA	AA	AA	AA	AA	AA	AA	AA	AA	-	-	-	-	-	-	-	BB	BB	BB	BB	BB	BB	BB	BB	BB	BB	BB	BB	BB	BB	BB	AA	AA	AA	AA	AA	AA	AA	AA	AA
2017NC	221	13666(X)_F7-221-2	AA	AA	AA	AA	AA	AA	AA	AA	AA	AA	AA	AA	AA	BB	BB	BB	BB	BB	BB	BB	BB	BB	BB	BB	BB	BB	BB	BB	BB	BB	BB	BB	BB	BB	BB	BB	BB	BB	BB	BB	BB	BB	AA	AA	AA	AA	AA
2017NC	223	13666(X)_F7-223-2	BB	BB	BB	BB	BB	BB	BB	BB	BB	BB	BB	BB	BB	AA	AA	AA	AA	AA	AA	AA	AA	AA	AA	AA	AA	AA	AA	AA	AA	AA	AA	AA	AA	AA	AA	AA	AA	AA	AA	AA	AA	AA	AA	AA	AA	AA	AA
2017NC	224	13666(X)_F7-224-3	AA	AA	AA	AA	AA	AA	AA	AA	AA	AA	AA	AA	AA	AA	AA	AA	AA	AA	AA	AA	AA	AA	AA	AA	AA	AA	AA	AA	AA	AA	AA	AA	AA	AA	AA	AA	AA	AA	AA	AA	AA	AA	AA	AA	AA	AA	AA
2017NC	225	13666(X)_F7-225-2	AA	AA	AA	AA	AA	AA	AA	AA	AA	AA	AA	-	AA	AA	AA	AA	AA	AA	AA	AA	AA	AA	AA	AA	AA	AA	AA	AA	AA	AA	AA	AA	AA	AA	AA	AA	AA	AA	AA	AA	AA	AA	AA	AA	AA	AA	AA
2017NC	226	13666(X)_F7-226-6	BB	BB	BB	BB	BB	BB	BB	BB	BB	BB	BB	BB	BB	AA	BB	BB	BB	BB	BB	BB	BB	BB	BB	BB	BB	BB	BB	BB	BB	BB	BB	BB	BB	BB	BB	BB	BB	BB	BB	BB	BB	BB	BB	BB	BB	BB	BB
2017NC	227	13666(X)_F7-227-3	AA	AA	AA	AA	AA	AA	AA	AA	AA	AA	AA	AA	AA	AA	AA	AA	AA	AA	AA	AA	AA	AA	AA	AA	AA	AA	AA	AA	AA	AA	AA	AA	AA	AA	AA	AA	AA	AA	AA	AA	AA	AA	AA	AA	BB	BB	BB
2017NC	228	13666(X)_F7-228-6	BB	BB	BB	BB	BB	BB	BB	BB	BB	BB	BB	BB	BB	AA	AA	AA	AA	AA	AA	AA	AA	AA	AA	AA	AA	AA	AA	AA	AA	AA	AA	AA	AA	AA	AA	AA	AA	AA	AA	AA	AA	AA	AA	AA	AA	AA	AA
2017NC	229	13666(X)_F7-229-3	AA	AA	AA	AA	AA	AA	AA	AA	AA	AA	AA	AA	AA	AA	AA	AA	AA	AA	AA	AA	AA	AA	AA	AA	AA	AA	AA	AA	AA	AA	AA	AA	AA	AA	AA	AA	AA	AA	AA	AA	AA	AA	AA	AA	AA	AA	AA
2017NC	230	13666(X)_F7-230-1	-	-	-	-	-	-	-	-	-	-	-	-	-	AA	AA	AA	AA	AA	AA	AA	AA	AA	AA	AA	AA	AA	AA	AA	AA	AA	AA	AA	AA	AA	AA	AA	AA	AA	AA	BB	BB	BB	BB	-	-	AA	AA
2017NC	231	13666(X)_F7-231-3	BB	BB	BB	BB	BB	BB	BB	BB	BB	BB	BB	BB	BB	AA	AA	AA	AA	AA	AA	AA	AA	AA	AA	AA	AA	AA	AA	AA	AA	AA	AA	AA	AA	AA	AA	AA	AA	AA	AA	AA	AA	AA	AA	AA	AA	AA	AA
2017NC	232	13666(X)_F7-232-4	BB	BB	BB	BB	BB	BB	BB	BB	BB	BB	BB	BB	BB	-	-	-	AA	AA	AA	AA	AA	AA	AA	AA	AA	AA	AA	AA	AA	AA	AA	AA	AA	AA	AA	AA	AA	AA	AA	AA	AA	AA	BB	BB	BB	BB	BB
[truncated: 1,652 more columns]
